# Supplementary material for: Calculation of statistic estimates of kinetic parameters from substrate uncompetitive inhibition equation using the median method
Source: Data Brief. 2017 Mar 11;11:567–71. doi: 10.1016/j.dib.2017.03.013 (PMC5357693; doi:10.1016/j.dib.2017.03.013)
Supplement: Supplementary file 2 — Supplementary material [file mmc2.xlsx]

## Sheet: Error
				n
				1	-0.0230216
mu1	0			2	0.0145204
sigma1	0.5			3	0.000454093
				4	-0.0349487
				5	0.00799823
				6	-0.0106032
				7	-0.00049729
				8	-0.0212437
				9	-0.014987
				10	-0.00125928
				11	0.0116343
				12	-0.0194925
				13	0.0109728
				14	-0.0141933
				15	-0.0159931
				16	-0.00649262
n1	1	2	3	4	5	6	7	8	9	10	11	12	13	14	15	16	17	18	19	20	21	22	23	24	25	26	27	28	29	30	31	32		n11	1	2	3	4	5	6	7	8	9	10	11	12	13	14	15
1	0.222628	-0.239303	-0.2162	0.431474	0.689435	-0.224799	-0.0296942	0.386361	-1.30104	0.370509	0.224867	-0.15076	-0.365905	0.464174	-0.157464	-0.37376	-0.112543	0.0169247	-0.122844	0.692339	0.740711	-0.569145	0.66427	-0.636106	-0.839447	-0.0548022	0.0733604	-0.602798	-0.217472	-0.222993	-0.270611	0.60868		1	0.646041	0.0866324	-0.722922	-0.133441	-1.06722	-0.892199	0.0817041	-0.0839553	-0.463849	-0.161906	-0.357872	0.522549	0.290585	0.462224	0.202645
2	0.368222	-0.250371	0.0787286	-0.515284	-0.156786	-0.273188	-0.159918	0.550075	-0.398089	-0.268104	-0.311394	0.608709	0.533813	-0.0477759	0.520825	-0.969796	-0.478199	-0.738016	0.366032	-0.954396	-0.0697365	-0.149314	1.01238	0.0389698	-0.404664	0.320539	0.326008	-0.452976	-0.378992	-0.652705	0.251835	-0.288615		2	0.443159	0.397269	-0.457815	-0.236509	0.262571	0.207268	0.492558	-0.453368	0.571874	0.475249	-0.708243	0.245646	-0.196719	0.0180727	0.146363
3	-0.653997	0.0134338	0.150376	-0.798258	0.173329	0.472975	-0.681811	-0.756538	-0.180729	0.595338	-0.381577	0.255544	0.104766	-0.471945	0.161757	-0.177836	-0.431814	0.297241	-1.23752	0.310326	0.261592	-0.650443	-0.14479	-0.976903	-0.355665	0.107836	0.0521488	0.174767	0.920086	-0.146348	0.195532	0.130177		3	-0.598075	0.446357	0.0845482	0.321377	0.267079	-0.34222	-0.170084	0.080219	0.547199	-0.454255	0.879989	0.40537	-0.215562	0.00841882	0.754817
4	-1.00365	0.595863	-0.315978	0.277742	0.211756	0.689648	-0.472284	0.331356	0.327082	-0.101767	0.165715	0.759008	0.579804	-0.113442	0.081499	-0.58355	0.189566	0.949587	0.227106	-0.304686	-0.75874	-0.321892	1.00696	0.552614	0.36794	-0.0403881	0.258787	-0.678048	0.552755	-0.611341	0.357014	-0.521665		4	0.217062	-0.383006	0.800332	-0.0438685	0.606226	-0.784854	-0.0775257	-0.268457	1.02612	0.493217	-1.01038	-0.0940107	0.59723	-0.33308	0.225879
5	-0.140779	0.262282	0.431791	-0.26252	0.0177202	-0.392466	0.202763	-0.220686	0.865752	-0.665411	-0.164903	0.595622	-0.000414954	0.211047	-0.482893	-1.17667	0.69523	0.0118148	-0.124147	-0.767593	0.834431	0.17365	-0.0616755	0.586423	0.6186	0.394152	-0.603099	0.451982	0.252973	-0.0632213	-0.657588	0.482848		5	0.21252	-0.374428	-0.152596	-0.581531	-0.731957	1.14164	0.0978689	-0.14869	-0.572569	0.36012	0.167761	-0.0133335	-0.48749	0.297149	-0.334071
6	0.266104	-0.00235679	0.19181	0.362717	-0.479388	0.289488	0.553037	-0.352531	-0.0265308	-0.44151	-0.368684	0.279151	0.897383	0.100496	0.303142	-0.658608	0.0545182	0.520761	0.512679	-0.133302	-0.0221478	0.131618	0.0786307	0.213687	-0.315965	0.115405	-0.788782	0.246833	-0.198132	-0.572981	0.108693	-0.593505		6	-0.28655	-0.0630801	0.467354	0.0683846	-0.109677	-0.423573	-0.091776	0.0292551	0.0939814	-0.183926	0.24311	-0.31224	0.190673	0.688363	-0.157545
7	-0.166156	-0.859711	-0.688137	-0.413923	-0.197876	0.0853603	-0.331444	-0.0929502	0.419778	-0.611452	0.0640458	-0.0547195	0.16214	-0.206923	0.304897	0.214551	-0.0280408	-0.196422	0.871211	-0.154477	0.318472	0.265468	-0.548698	0.59261	0.69379	-0.113045	0.631102	0.0660239	0.00461221	-1.26453	0.527156	0.426381		7	0.920845	0.305861	0.647412	-0.0528367	-0.636903	-0.668833	-0.296036	-0.139894	-0.0372171	-0.0708394	0.169742	-0.228644	-0.407581	-0.351501	0.532649
8	-0.329522	-0.272417	-0.218609	0.449657	0.213449	-0.827575	-0.973187	-0.599748	-0.689015	0.436214	-0.165424	0.16737	-0.15172	0.0176427	-0.915229	0.0664115	0.0844456	0.176384	0.0529614	-0.421347	-0.524749	0.0979674	-0.0242311	0.439636	0.201131	0.304704	-0.404849	0.0581093	0.204458	-0.985633	-0.492923	0.391776		8	0.628754	-0.285376	0.633889	0.840484	0.293554	0.559701	0.853203	-0.527249	0.0746396	-0.423554	-0.320766	0.114764	-0.35138	-0.550255	1.06856
9	0.582023	0.242701	-0.42058	-0.187146	-0.0737247	0.1538	0.512857	0.356999	0.0423674	-0.793506	-0.128622	-0.163634	0.129061	0.0460687	1.00837	0.199434	0.360464	-0.450549	0.436706	0.197275	-0.025182	0.411869	-0.114128	-0.1031	0.335611	0.0233128	0.175128	0.144271	-0.548749	0.0791387	0.505056	0.0211588		9	0.195696	0.249177	0.331143	0.149641	0.215202	-0.0603085	-0.115329	0.15756	-0.767458	-0.42154	0.37433	-0.582788	-0.161554	1.01461	-0.0725315
10	-0.615089	-0.0999836	0.929567	-0.0108539	-0.0379399	0.725428	0.454144	0.0883719	-0.547215	1.01923	-0.4432	0.444375	0.124932	0.453406	1.06171	0.9043	-0.638557	-0.457026	0.0419275	-0.226691	-0.390094	-0.103226	-0.246225	-0.192334	0.164268	-0.13569	0.546494	0.129442	-0.148876	0.411655	-0.0617372	-0.115686		10	0.372612	-0.690786	0.162143	0.0115377	0.569858	-0.863917	0.51074	-0.162446	0.249539	-0.824361	-0.0686449	0.496562	0.344502	-0.307844	0.465287
11	0.850388	-0.42409	0.580355	0.211056	-0.297051	0.277971	-0.0716833	-0.00203594	0.0851811	-0.507538	-0.0593658	-0.69824	0.147354	-0.173757	-0.463447	0.296481	0.11284	-0.0925622	0.909155	-0.487517	0.873097	0.25602	0.19039	0.529106	0.432923	0.287496	-0.920303	-0.0957268	-0.644827	0.628812	-0.370621	-0.257417		11	-0.477058	-0.51504	-0.193561	0.459335	-0.0504	0.332457	0.749456	-0.835142	0.173581	-0.272026	0.40534	0.171222	-0.5254	-0.148845	0.323518
12	-0.401067	0.633958	-0.459499	0.208267	0.502974	0.852547	0.169931	-0.0463559	0.0756485	-0.640921	0.353712	-0.0917772	0.570339	0.669965	0.0114171	0.0571325	0.0420095	-0.406169	-0.0974493	0.32705	0.114489	0.900725	0.135237	-0.33607	0.795475	-0.46397	0.344827	-0.153987	-0.427814	0.448941	0.180867	0.90106		12	0.675288	-0.411262	0.608892	0.518859	-0.413983	0.0944066	-0.000668926	-0.552101	0.495869	-0.951775	0.504372	-0.792141	-0.690304	0.169745	0.303839
13	0.299538	0.126155	-1.02006	0.909511	-0.352255	0.814233	-0.0903319	0.021837	-0.306983	0.0841797	-0.540209	0.232846	-0.153935	0.00870021	0.0742372	0.266035	-0.242726	-0.0294947	0.330791	-1.44732	-0.323595	-0.107487	-1.08445	0.698116	0.541909	0.260187	-0.269399	0.372506	0.217939	-0.313193	0.408625	1.00048		13	-0.814578	0.284329	-0.531037	-0.0326334	0.077546	-0.862422	-0.100967	0.999604	-0.0981375	-0.183295	-0.126122	-0.94126	-0.555745	-0.164671	-1.03515
14	0.47692	0.817575	0.160028	-0.362439	0.389271	0.0245326	0.711211	0.355968	-0.10084	-0.316673	0.569283	0.0758784	0.122931	0.427378	0.211047	-0.140082	-0.281037	0.626374	-0.0292748	-0.385365	-0.653638	-0.357539	-0.324008	0.928749	0.338125	-0.0471589	0.510278	-0.451085	0.303851	-0.0101834	-0.131421	0.141735		14	-0.25515	-0.257756	-0.0966543	0.358803	-0.193956	0.397069	0.289865	0.214463	-0.111289	0.303645	-0.271505	0.135616	-0.411663	-0.618984	-0.958767
15	-0.229125	-0.163505	-0.142401	-0.408394	-0.308773	0.274718	-0.307316	0.235792	0.153246	0.747291	-0.665629	0.139007	-0.552738	0.471005	0.0191329	-0.528903	-0.688269	-0.362207	-0.208544	-0.024946	0.3552	-0.0868233	0.0157231	-0.422425	-0.0796252	0.163908	0.236982	0.0541219	-0.717968	0.123811	0.265655	-0.450885		15	0.33338	-0.204012	0.15353	-0.671411	-0.128484	-0.0314702	0.392129	0.153411	0.374188	0.371253	-0.715582	0.469848	0.230318	-0.253771	0.418124
16	0.194654	-0.441295	-0.115504	-0.159592	-0.476022	-0.344999	1.08421	0.230163	1.14651	-0.265854	0.0162857	0.12999	-0.608598	-0.0903162	0.226174	-0.0793924	0.0143975	-0.0736268	-0.478678	-0.166906	0.156463	-0.486561	-0.0625709	0.353343	0.046254	0.617247	0.000737056	0.883738	-0.573369	-1.03672	-0.666193	0.481139		16	1.05868	-0.830524	-0.521923	-0.0469521	-0.111408	0.329056	-0.370404	-0.356343	0.082968	-0.0595689	-0.515396	-0.086672	-0.505238	-0.255893	0.304943
17	0.117838	-1.0961	-0.0135255	-0.228706	0.530814	-1.10267	0.114133	0.464803	0.1972	-0.0837528	-0.143581	0.281347	-0.779089	0.489001	0.473441	0.557884	-0.344592	-0.115677	0.608611	-0.803486	0.235661	0.230775	0.532377	0.45187	0.131581	0.383416	0.716971	-0.43538	0.778001	-0.650672	-1.08766	-0.106349		17	-0.378131	-0.157838	0.212297	0.211649	0.304558	-0.893531	0.0504351	0.212533	0.219307	-1.14116	0.256003	0.423143	-0.137192	0.821776	-0.100365
18	-0.844677	0.287558	0.453591	0.198777	-0.542299	-0.166494	0.436079	0.236525	-0.147063	-0.385527	-0.174434	-0.675325	-0.533312	0.875299	-0.853934	0.220866	-0.741791	0.514782	0.495986	-0.743677	-0.556921	-0.136479	0.171178	-0.869005	-0.630992	-0.159948	0.107559	-0.462986	0.627467	-0.415963	0.598941	-0.129417		18	-0.0950557	0.066446	-0.79707	0.221822	0.0157451	0.0580455	0.206585	-0.195398	0.0443823	0.844414	0.655631	1.07097	-0.105285	0.441153	0.7883
19	0.0366896	-0.527106	0.0274875	-0.700772	-0.958969	0.171245	-0.401445	-1.24581	-0.291898	0.187908	-0.655602	-0.385756	-0.280017	0.513324	0.213768	-0.174544	0.223877	0.244165	-0.0933036	-0.18776	-0.356928	0.211337	0.110267	0.219099	0.0713047	0.406463	0.118086	0.729599	-0.866716	-0.466418	-0.495892	-0.908592		19	-0.295033	-0.205333	-0.546666	0.24743	-0.580525	-0.131747	0.308361	-0.170686	-0.112249	0.43699	-0.463908	0.0546515	0.0322464	0.250463	0.599303
20	-0.0423116	0.67942	-0.220315	-1.26509	-0.326973	0.101001	0.663752	0.722151	0.624631	-0.508803	-0.490266	0.336905	-0.429798	0.954499	0.487554	-0.624153	0.0780678	0.190063	0.457148	-0.352974	-0.916615	0.580535	-0.51677	0.35265	1.10895	0.689054	0.858035	-0.456101	0.18522	-0.00956592	-0.327839	0.34949		20	0.311039	-0.713619	0.202531	-0.330771	-0.306086	0.336507	-0.0115523	0.136946	-0.16489	-0.261041	-0.265991	0.299125	-0.621847	0.444838	-0.543058
21	0.223949	0.44172	-0.998732	-0.225711	0.0225802	0.554742	0.360017	0.49137	0.580648	-0.198846	0.00190729	-0.532921	-0.270717	0.571091	-0.42864	-0.148356	0.0445745	-0.429996	-0.273847	0.382822	0.459228	-0.193864	-0.18765	-0.354776	-0.192773	-0.754974	-0.574753	-0.950249	-0.251721	0.411941	0.36876	0.303306		21	-0.258828	-0.285818	-0.153269	0.153413	-0.25442	-0.810249	0.28804	-0.609691	0.704129	-0.496613	0.67446	0.0376305	0.455612	-0.0895494	1.09907
22	-0.951588	0.0645839	-0.250169	-0.318921	-0.337514	-0.958673	-0.139422	0.692405	0.591966	0.376382	-0.164901	-0.452401	-1.24461	-0.760016	0.38532	0.417199	-0.328216	0.276613	0.295738	-0.235856	-0.200901	-0.135689	-0.769078	0.540538	-0.376325	-0.809381	-0.602706	-0.423387	0.384779	0.808912	0.194244	-0.77123		22	0.238615	-0.0324873	0.130841	0.264868	3.962e-05	-0.769108	0.133735	0.899818	0.182911	0.315637	-0.202006	-0.303935	0.476066	-0.403557	0.17884
23	0.125263	-0.672185	-0.260857	0.519351	0.145457	0.128043	-0.0344977	-0.24859	-0.823117	-0.282841	0.151103	-0.581348	0.850043	0.264028	0.448955	-0.136038	-0.00662199	-0.0919046	0.367371	-0.0477232	-0.271396	0.439599	-0.806176	0.308815	0.7931	-0.848476	-0.927008	0.183288	-0.886451	-0.442413	-0.421383	-0.8911		23	0.084041	-0.0946529	0.248709	0.115339	0.236857	0.479404	-0.243777	-0.279631	-0.18379	0.377318	0.0812078	1.07937	-0.598953	0.503742	-0.376154
24	0.340259	-0.0403259	-0.737629	0.637324	0.120819	-0.0673187	0.488247	-0.56415	0.429107	-0.0305318	-0.0780836	0.123612	0.032394	0.234167	-0.106021	-0.26651	0.0578866	0.0445201	0.0571262	-0.202749	-0.0221899	-0.568635	-1.31139	0.564541	0.411346	-0.0866947	-0.0533218	-0.298635	0.326691	0.395396	-0.422997	-1.04212		24	-0.410886	-0.146281	0.191706	-0.215815	0.854221	0.151136	-0.556908	0.259856	-0.502708	-0.355208	0.748689	0.6632	-0.939555	-0.147067	0.0425571
25	0.198757	0.224904	0.648591	-0.170409	-0.195215	0.630915	-0.232459	0.274286	0.600793	0.128897	0.209483	-0.716762	-0.559369	0.162416	-0.275129	-0.0750166	-0.326686	-0.124511	0.432539	-0.596736	-0.422505	-0.259451	0.194697	-0.946494	-0.446396	0.788891	-0.42053	-1.1149	-0.149446	0.721558	0.840655	-0.346175		25	-0.51094	0.669898	0.0527745	-0.0807101	-0.749245	0.835774	-0.0316484	0.203103	-0.886927	-0.553053	0.470521	-0.145356	0.898457	0.114974	0.61745
26	-0.441917	0.471131	-0.0393547	0.243403	-0.539453	-0.313972	0.314876	0.481301	-0.0405238	-0.690577	-0.00817661	0.243937	0.537084	-0.920244	0.153271	0.480427	0.139732	-0.0575632	-0.474327	0.351112	-0.241516	-0.493279	0.0811036	-0.0695662	0.066841	0.583774	0.55166	0.438819	0.301612	-0.700751	-0.456734	0.262878		26	0.493879	0.331908	0.396497	0.654223	-0.6179	0.65905	0.7789	0.00304178	0.150228	0.0204847	-0.43738	0.335679	-0.396263	-0.126475	-0.0335741
27	0.347439	-0.366439	-0.0134084	0.954904	-0.465897	0.474416	-0.444447	0.376411	0.493534	0.0473017	-0.352566	-0.552093	0.642902	-1.16772	0.848489	-0.495172	-0.281293	-0.399014	0.531989	-0.158923	-0.593675	-0.297416	-0.757673	-0.957065	-0.0140529	-0.700668	0.173351	1.01913	0.15633	-0.389167	-0.449434	0.0118745		27	0.345043	0.0251537	0.156272	0.0685296	0.307035	0.00681443	0.699684	-0.682417	-0.727224	0.212653	-0.438324	0.140684	0.597912	0.0707939	0.093916
28	0.567484	0.151097	-0.177991	-0.963954	0.404614	0.285927	0.621742	-0.174002	0.043775	0.678447	0.48437	0.72629	-0.669504	-0.300913	-0.793219	0.218798	0.344614	0.45249	-0.392443	0.386765	0.947473	-0.294046	-1.11383	0.375973	0.557584	-0.845584	-1.09978	0.79068	-0.341606	-0.414245	0.0911327	-0.817924		28	0.944218	0.376345	-0.572775	-0.189509	-0.418938	0.167098	-1.11063	-0.305542	0.42887	-0.448995	0.176078	-0.0216123	-0.031155	-0.400039	-0.195578
29	0.420704	-0.988913	-0.284373	0.928082	-0.128377	0.601799	-0.693827	-0.0226403	-0.925715	0.738662	-0.730181	-0.207896	0.194029	-1.00831	0.666104	-0.952045	-0.437774	-0.0305175	-0.280505	0.182282	0.11627	0.0700689	0.0290458	0.172194	-0.174955	0.550072	-0.370637	0.691195	-0.249852	-0.176095	-0.288669	0.189114		29	-0.00188183	-0.105567	-0.529834	-0.237964	0.622049	-0.851678	0.168088	0.503336	0.378499	0.285154	-0.603554	-0.465728	0.537273	-0.321741	-0.758842
30	0.315737	0.506564	0.941138	0.0161768	0.143688	-0.410021	0.0353681	0.132233	-0.561515	-0.356654	0.0717566	-0.214008	-0.859837	0.483122	0.36698	-0.434056	1.07143	-0.109732	0.523575	-0.663082	0.202672	0.227509	-0.0744286	-0.472065	0.18474	0.124332	-0.372276	-0.341099	0.892228	-0.410502	0.10581	0.0314736		30	-0.0780388	-0.669127	-1.61199	-0.661337	0.0895063	0.245475	-0.662645	0.481704	-0.689196	-0.691427	0.51738	0.371954	0.253519	0.288912	-0.322219
31	0.269649	-0.161376	-0.250181	0.227152	-0.296258	0.280195	-0.166896	-0.407166	-0.430734	0.121962	-0.701008	-0.129582	-0.22438	-0.0865369	-0.539184	-0.128861	0.381387	-0.0256744	-0.0549376	-0.890145	0.440694	-0.0813528	-0.144455	0.393998	-0.228493	-0.332893	0.886218	-0.691503	0.136255	0.375951	-0.768719	1.10411		31	0.514367	0.288397	0.479855	0.80511	0.0453608	-0.799732	0.172322	-0.443799	0.423807	-0.609554	-0.246893	0.549445	0.351293	-0.0314329	0.0635368
32	0.610293	0.516749	-0.493517	0.463874	-0.759865	0.0748798	-1.06428	-0.650884	-1.00983	-0.399712	0.410498	-0.234469	-0.380854	-0.121326	0.161025	-0.251392	-0.429746	-0.0207306	-0.133315	0.605121	0.629151	0.779546	0.230125	0.647873	-0.668461	0.0911018	1.05117	-0.447086	0.285994	0.164684	0.261451	-0.934904		32	0.245398	0.0741761	-0.0628394	0.187841	-0.0288982	-0.351864	0.19448	0.553286	-0.484835	0.481167	0.0889541	-0.475773	0.113628	-0.170649	-0.465827
n2	1	2	3	4	5	6	7	8	9	10	11	12	13	14	15	16	17	18	19	20	21	22	23	24	25	26	27	28	29	30	31	32		n12	1	2	3	4	5	6	7	8	9	10	11	12	13	14	15
1	0.46874	0.41875	-1.63203	0.736436	-0.0294111	-0.753896	-0.0182186	-0.599946	0.194303	0.38491	-0.144467	-0.0937304	-0.169454	-0.35127	-0.927232	-0.383047	0.354204	-0.81605	0.356817	0.494875	-0.757754	0.0986879	0.580416	-0.67748	-0.375662	-0.0199999	-0.619584	0.269487	-0.125432	-0.258709	0.152197	1.08381		1	-0.834869	-0.0547814	-0.194653	0.302566	-0.237612	0.204833	-0.144647	-0.0709111	-0.543549	0.611593	-0.593543	0.49037	-0.102842	0.859297	-0.248787
2	-1.09678	-0.118375	0.14309	-0.190005	-0.439069	-0.703037	0.68946	-0.709566	-0.751342	-0.0733675	0.717265	-0.822892	-0.273634	0.247693	-0.588248	-0.0858348	-0.517736	-0.404737	-0.411666	0.930761	0.355528	0.0250458	0.644394	-0.530758	-0.471124	-0.600801	0.475281	0.195328	0.0381633	0.235415	-0.0740551	-0.265555		2	-0.0730161	0.538611	-0.462014	0.100647	-0.219164	0.318909	-0.22277	0.837901	-0.737262	-0.539948	-0.363968	0.367456	0.212745	-0.330675	-1.58753
3	1.11813	0.655871	0.0545378	-1.20915	0.309485	-0.516831	-0.686483	-0.148568	-1.07781	-0.0741215	-0.499959	0.111944	-0.998751	-0.450218	0.507895	-0.36814	-0.0155849	0.136798	-0.183796	-0.248401	0.77139	0.0687024	0.103771	-0.0231403	0.279373	-0.147831	-0.229055	-0.42724	-0.107661	0.046931	0.211139	0.547259		3	0.393605	-0.777855	-0.341455	-0.317886	-0.306051	-0.0673855	0.864263	-0.482969	0.203124	0.174586	0.459602	-0.127312	0.430809	0.290843	-0.357346
4	0.32671	0.570642	-0.301469	-0.773373	-0.0262793	-0.109367	-0.640583	0.174802	-0.751707	-0.292338	-0.42019	0.495546	-0.0674372	-0.164406	-1.1451	0.517632	-0.499143	0.320568	-0.359723	-0.650849	-0.0718343	-0.757422	0.613009	0.62132	-0.661329	0.275848	-0.431933	0.542631	-0.363049	0.103127	-0.200427	-0.171692		4	-0.0867688	-0.137054	1.1301	0.00223375	-0.254584	0.354534	-0.199319	-0.525582	0.582714	-0.268172	0.533134	-0.376952	-0.14294	0.196331	-0.418956
5	0.660487	0.549648	0.0520351	-0.274948	0.640527	-0.358897	0.639405	-0.993284	-0.373277	-0.476964	0.20962	-0.211825	0.674918	0.583431	-0.0627772	0.19708	-0.2926	0.23521	-0.533715	-0.196763	0.0793746	-0.0890941	0.277193	0.424102	0.0899132	-0.544295	-0.326954	-0.395753	0.257288	0.00290248	-0.151694	-0.169035		5	0.709016	1.05109	-1.29058	0.499176	-0.342031	0.557882	0.454637	0.75153	-0.362841	0.0566173	-0.648948	-0.236176	-0.331375	0.387467	0.0618335
6	0.353865	0.220479	0.169747	0.150861	0.982648	0.966604	-1.08226	-0.298542	0.445498	-0.204516	0.63151	0.1779	0.216768	-0.243593	-0.305505	-0.00280004	0.481003	0.274579	0.18707	0.163507	-0.885232	-0.462308	0.688987	1.05837	0.0924167	0.0847772	0.0929718	0.309408	-0.420137	-1.06161	0.785135	0.326702		6	-0.162013	0.316244	-0.326969	-0.556403	0.84289	0.486733	0.505851	0.222389	-0.136456	0.0353584	0.592451	-0.79462	-0.291996	0.391375	0.4994
7	-0.426594	0.396057	0.199756	0.152252	0.193935	-0.342009	0.17706	0.0932408	0.485018	0.160479	0.508742	0.382409	0.252364	-0.0816891	0.751842	-0.346591	0.0501039	0.0956919	-1.02011	-1.42631	0.078827	-0.27138	-0.666278	-0.658286	0.1724	0.943332	0.844605	0.909532	0.194193	-0.29232	0.421826	0.19994		7	0.281768	0.175947	0.00211758	-0.145666	-0.606602	0.156276	-0.368832	0.397819	0.137522	0.111493	-0.0410927	-0.011815	0.0599607	-0.00410147	-0.727006
8	0.495016	-0.736239	0.82444	-0.343926	0.0245541	0.679223	-0.673086	0.155204	0.343685	0.300218	-0.154903	-0.706471	0.712331	-0.211831	0.748144	0.680601	-0.475854	-0.880058	0.728627	0.476202	0.487777	-1.20471	-0.410306	0.0237532	0.952361	0.282707	0.369063	-0.177741	-0.411125	0.91162	-0.172562	-0.147427		8	0.0421259	-0.124135	0.556986	0.613871	0.251558	-0.0822162	0.869495	-1.025	-0.684074	0.0505543	-0.76491	0.329308	0.509526	-0.642332	0.422575
9	0.219531	0.401389	0.331392	0.19274	-0.151571	0.421447	0.285873	0.153051	0.406155	0.346921	0.0475344	0.22305	0.309565	-0.277285	0.515684	-0.472586	-0.674737	0.0977168	-0.165923	0.00550664	0.0274897	-0.275966	0.270167	-0.109389	0.839229	0.679064	-0.0354636	1.1562	-0.746106	0.0127221	-0.330127	0.68481		9	-0.24316	-1.02715	0.874232	0.708176	-0.834856	0.898984	-0.847307	-0.750323	0.340188	0.0316723	-0.654211	0.0218557	-0.507156	-0.417049	0.279048
10	-0.443998	-0.504666	0.0511113	-0.761867	0.989385	-0.0565192	-0.0291341	0.310009	0.917609	0.131793	-0.161724	-0.326514	-1.2664	0.409618	-0.184239	0.34686	0.167245	0.386485	-0.185924	0.464682	0.0381985	-0.0457782	-0.174331	-0.267587	0.157794	-0.500105	1.02613	-0.820084	0.432333	0.218339	0.49951	-0.253057		10	-0.464464	-0.135407	0.881793	-0.34442	-1.11062	-0.403845	-0.735911	0.80517	0.430977	-0.560533	-0.549115	0.292826	0.912784	0.53003	-0.123159
11	0.0253679	-0.209424	0.104729	0.447846	0.300588	-0.87979	0.488382	0.244019	0.1601	0.19762	0.240039	0.227424	0.568197	0.656955	0.049864	0.0723455	-0.282309	-0.56639	-0.88759	-0.403466	-0.335234	0.360615	-0.660281	0.00783219	-0.318394	-0.268135	0.0495056	0.122358	0.552274	1.05691	-0.0313712	0.233507		11	-0.533025	-0.348545	0.614174	-0.193616	-0.228937	-0.0997598	-0.0442201	0.191193	0.632525	0.326757	-0.222115	-0.497501	-0.513507	-0.0261377	0.477943
12	0.430274	0.713007	0.248735	0.649914	0.205215	-1.01361	-0.275812	0.785543	-0.00880027	-0.0599102	0.0197187	0.171022	-0.0844251	-0.0752374	0.160832	0.0144887	-0.446799	0.493827	-0.252174	-0.318674	1.11638	-0.692912	0.233335	0.17508	-0.644591	-0.298643	-0.0535503	-0.487821	-0.0903724	0.12422	0.412728	0.26431		12	-0.292868	0.794136	0.389378	-0.967658	0.480316	0.478791	0.655192	-0.597436	0.170429	-0.104382	-0.3309	-0.440908	-0.458	0.388823	0.806923
13	-0.432259	-0.254771	0.0870286	0.446426	-0.712499	0.127696	0.272154	0.405482	0.255074	-0.107477	-1.21909	0.124926	0.27758	-0.770953	-0.659266	-0.220104	0.517895	-0.168352	0.747468	0.564221	-0.751841	-1.05074	-0.398714	0.171332	0.377456	0.172459	0.145985	-0.960623	0.38367	0.0751562	-0.589067	-1.59003		13	-0.106922	-0.645941	0.282981	0.411618	-0.441998	-0.697377	-0.00900449	-0.278714	0.0934147	0.0367859	0.132081	0.555506	-0.350338	0.350296	-0.136602
14	0.249813	0.0671618	0.319499	-0.296271	0.567586	-1.12969	0.479562	0.472563	-0.239607	0.049984	0.122185	0.180847	0.243314	0.0455408	0.230998	-0.412763	-0.413289	-0.779135	-0.903682	0.0745992	0.602953	0.38673	-0.506578	0.599338	-0.174103	0.0033348	0.689722	0.150971	0.11783	0.242132	0.319702	-0.662516		14	0.972744	-0.465583	-0.795455	0.0804324	-0.302427	-0.394696	-0.150294	-0.602497	-0.20387	0.0802859	0.185331	-0.170622	0.394668	0.17207	-0.0563714
15	0.25637	-0.143417	0.474211	-0.08729	-0.209694	0.641677	-0.148129	-0.157658	-0.66597	0.0188152	-0.0716917	-0.120991	0.362224	0.916943	-0.165745	0.278011	0.0500081	-0.216081	-0.118866	-0.552049	-1.08594	0.167423	-0.488559	-0.213977	-0.451771	0.83663	0.290348	-0.492823	-0.0927439	0.542096	-0.236082	-0.264163		15	0.233408	0.32206	-0.247359	0.157395	-0.161376	-0.0483279	0.652345	0.0241959	-0.775288	0.147654	-0.0265609	0.0845519	0.53423	-0.0930494	0.0614952
16	0.355807	-0.527848	-0.405141	-0.661668	0.349349	0.738665	-0.332057	-0.164177	-1.10723	-0.737543	0.335848	0.65421	-0.346334	-0.362019	0.0822017	0.48518	-0.334841	0.12217	-0.315572	0.689913	0.721525	0.763247	-0.669289	-0.994275	0.407114	0.59342	0.574926	-0.517887	0.390242	0.627387	-0.345008	-0.0842842		16	0.309783	-0.10073	-0.709438	-0.188823	0.138809	0.131489	0.793122	0.372834	0.0294875	-0.173051	0.392007	-0.65264	0.234428	-0.430044	-0.284837
17	-0.233892	-0.611245	-0.634889	-0.100675	-0.248029	0.226167	-0.339078	0.143513	0.0782461	0.722771	-0.196352	-0.511563	0.31267	0.655573	-0.293973	0.268523	-0.451029	-0.0789421	-0.00185701	0.308664	0.305193	-0.357099	-0.0910174	0.434684	-0.0591154	-0.716034	-0.893249	-0.10811	0.0883176	-0.0311821	0.105099	-0.325927		17	-1.10608	-0.0360975	0.446098	-0.350417	0.41377	-0.829064	0.255636	0.225729	-0.105959	0.268658	0.0267479	0.408123	0.230275	0.0119481	-0.285272
18	-0.200302	-0.344275	-0.701287	0.239541	-0.298614	-0.299315	-0.402328	0.388454	-0.596743	0.55833	0.445038	-0.126059	0.65251	-0.0798876	-0.433571	1.06873	0.274645	-0.131646	0.558904	-0.0404541	0.0906337	0.136485	0.614527	-0.559024	0.108677	-0.240842	-0.208315	0.375488	0.193658	-0.331492	0.953065	-0.383234		18	0.0873641	-0.00717035	0.214013	0.374911	-0.619778	0.764618	-0.850035	0.182221	0.195001	-0.315743	-1.13782	0.062684	0.142987	0.0147068	0.458872
19	-0.0467971	0.599881	0.248577	-0.656751	-0.785351	1.10147	1.14998	-0.192988	-0.276103	-0.232362	0.0186564	0.0530087	-0.228517	0.596966	0.27893	-0.939264	0.341661	0.439338	-0.436292	-0.577021	0.602159	-0.215908	0.436513	0.258866	0.564261	-0.0569078	0.281655	0.319193	0.256252	-0.0564122	0.0759906	0.586694		19	-0.507925	-0.150053	-0.517524	0.403404	-0.144113	0.876428	0.513267	-0.342271	-0.137511	0.645835	-0.855358	0.219115	-0.108453	0.453783	-0.889155
20	0.130992	0.209916	-1.31985	0.317157	-0.0629235	0.533706	0.658862	-0.626697	0.167096	0.550004	0.152215	0.49773	0.0523832	-0.103802	-0.00849239	0.0264891	-0.245297	-0.377305	-0.5301	0.477358	-0.319754	-0.119088	0.23338	-0.821374	0.88134	0.184817	0.482593	-0.271123	-0.222107	0.477845	0.546137	-0.316123		20	-0.185817	0.162977	-0.45172	-0.139536	-0.488137	-0.62846	0.175968	0.266118	-0.0376692	-0.258342	0.177387	-0.203269	-0.149133	0.0980294	-0.143476
21	0.682372	0.0963055	0.544514	-0.509139	-0.342025	0.381579	-0.289475	-0.236857	0.285049	-0.0818723	-0.101938	0.512885	0.311234	-0.0964782	0.85095	-0.123681	0.369446	0.969932	-0.940539	0.741723	-0.572065	0.808843	-0.35101	0.38825	0.605622	0.759881	0.87612	0.261058	0.388161	-0.0358639	-0.317573	0.641388		21	0.662846	-1.63372	0.860786	-0.972803	0.0334558	-0.233852	0.0914916	0.553487	0.121645	-0.12672	-0.0193653	0.243025	0.119304	-0.341667	-0.116458
22	-0.289467	0.00643947	0.312631	-0.0736046	-0.111784	0.199874	0.960123	0.106172	-0.156692	0.346803	-0.397345	-0.352454	0.317467	-0.196966	-0.185827	0.306093	-1.08449	-0.249235	0.691056	-0.305379	1.0139	-0.157084	0.276662	0.35096	0.200448	0.130259	-0.762662	0.735167	0.454884	0.561575	0.34457	0.269123		22	0.689207	-0.181918	0.100038	-0.0561091	0.379884	-0.809192	0.00870649	-0.0357225	0.659556	0.376013	0.40177	0.289915	-0.657285	-0.781433	-0.306954
23	0.0519187	0.209027	0.243062	0.829616	0.160925	-0.603349	0.277839	-0.715001	-0.406505	-0.101386	0.768941	-0.543646	0.546132	0.339354	0.13845	-0.60264	0.582812	-0.174605	0.453694	0.110733	-0.396435	-0.152655	0.147982	0.270756	-0.411942	0.062163	-0.24358	-0.655658	0.190558	-0.377784	0.729473	-0.937297		23	0.641684	0.441617	0.147413	-0.0995243	-0.366773	-0.116928	-0.32771	-0.244939	0.671968	-0.740729	-0.320693	0.603706	-0.430957	0.494584	0.0168186
24	-0.662471	0.195816	0.132852	0.300137	0.34939	-0.318476	0.28057	-0.0542816	0.00775663	0.331331	-0.70667	-0.161589	-0.0909156	-0.240999	0.194349	-0.190167	0.389903	-0.100121	0.442117	-0.154989	-0.258061	-0.155195	-0.637308	-0.828307	0.117229	0.19936	-0.289996	0.323622	-0.0408957	-0.748895	0.40084	0.306311		24	-0.0666562	0.330524	0.198124	0.628848	0.598845	1.04598	-0.250903	0.807063	0.0296864	-0.101231	0.039826	0.392836	0.711216	-0.0576812	0.366751
25	0.0194987	0.186473	0.154433	-0.237336	-0.272877	1.04015	-0.126017	0.359996	-0.441836	0.10879	0.457256	-0.294697	-0.352743	-0.470092	0.812301	0.270775	-0.119216	0.313382	-0.260606	-0.839891	-0.381972	-0.855607	0.22666	0.0294664	-0.586893	-0.0210108	-0.43514	-0.310203	0.148894	0.75035	0.0667055	-1.13223		25	-0.794026	-0.753829	-0.357366	-0.112391	-0.354218	-0.715745	-0.500434	-0.389048	-0.699455	-0.311018	0.645331	-0.205677	-0.0456096	-0.0252881	0.51666
26	0.144988	0.46978	0.309801	0.265311	0.0442319	-0.221898	0.18564	0.566333	0.153208	0.581259	-0.428843	0.392197	0.558669	-0.400675	-0.296789	-0.374526	0.220332	0.294892	-0.169875	0.369754	-0.115808	0.128131	0.608558	-0.296572	0.017104	1.14516	0.0577957	0.0550009	0.0340416	-0.722772	0.56732	0.00114164		26	-0.169217	0.246101	0.0249769	0.274277	0.494917	-0.0363476	0.44459	0.0709724	0.0873004	0.455166	0.00914438	-0.542418	-0.123867	-0.439031	0.969079
27	0.0989024	-0.578304	-0.0681299	0.183366	0.351263	-0.125885	-0.547989	0.983425	-0.00217064	-0.435959	0.256664	0.92544	0.318267	-0.469086	0.0537572	0.150008	-0.0975271	0.176514	-0.050917	-0.476096	0.231443	0.618303	0.027152	0.610756	-0.688178	0.659322	-0.110511	0.468214	-0.431756	0.86731	0.218514	-0.034325		27	0.654312	-0.489596	0.503083	1.05686	-0.242672	0.475817	-0.035731	-0.505275	-0.673482	0.169032	-0.0890934	0.386334	0.267839	-0.504075	-0.0837508
28	-0.0112653	0.0602869	-0.0163107	0.0658926	-0.529327	-0.460282	0.566859	-0.246571	0.101375	-0.846281	0.95959	0.459039	0.496815	-0.474305	-0.0986311	0.848393	-0.546126	-0.36493	-0.468096	-0.0127591	-0.28558	-0.149264	0.197478	0.284316	-0.291848	0.624005	-0.505344	0.29799	0.147734	-0.214716	0.238742	-0.418668		28	0.598492	0.409381	-0.260602	-0.420188	0.105777	0.64878	0.925093	-0.461969	-0.149502	0.187785	-0.37964	-0.0160687	0.216225	0.484651	-0.0463482
29	0.255772	0.00454641	0.535378	0.00636695	0.189923	0.857218	-0.347585	0.283862	0.013512	-0.220152	-0.376893	-1.23646	0.264155	0.29401	0.18188	0.0677837	0.556153	0.411806	0.240446	-0.834253	0.531268	-0.274121	0.215719	0.320542	0.0742333	0.778074	0.612237	0.352912	0.26032	-0.0612136	-0.0344434	0.595162		29	-1.02911	-0.460326	0.459944	-0.279254	0.400508	-0.327712	-0.347673	-0.978968	0.621688	-0.648803	0.00693715	0.427021	-0.239011	0.310622	0.835023
30	0.506553	-0.916632	0.0899019	-0.682842	0.884049	1.12542	0.680768	0.270124	0.25829	-0.505178	-0.0758949	-0.904597	-0.115233	0.390072	-0.693036	-0.79268	-1.03632	-0.0237347	-0.0942502	0.304215	-0.577235	0.960821	-0.349961	0.111067	-1.17693	-0.469604	0.465598	0.831788	0.120628	0.0512223	-0.094828	-0.0456176		30	-0.0502683	-0.599153	0.202837	0.333569	-0.519747	0.0669679	0.37004	0.579048	-1.07517	0.514936	0.38235	-0.479772	-0.52257	0.406754	0.130341
31	-0.0377673	-0.4197	-0.185333	0.481548	-0.177302	-0.470581	-0.237435	-0.319716	0.355866	0.474307	1.01121	-0.626942	-0.110638	-0.389844	0.075004	0.386341	-0.297938	0.65562	1.13928	0.778633	-0.276522	0.577532	0.701121	-0.311485	0.368235	-0.383679	0.195261	-0.468639	-0.977963	-0.516276	-0.482363	-0.189701		31	0.188793	-0.690134	0.75991	-0.00178343	0.198764	0.370458	0.353216	-0.0284301	0.169932	-0.310616	-0.307234	-0.463288	0.533045	0.386919	-0.0465859
32	-0.0278845	0.85848	0.239812	0.31191	-0.445054	0.0334408	-0.313464	-0.0652997	-0.439698	0.155203	-0.484398	-0.589259	0.367955	-0.65519	0.0695666	0.167465	-0.261416	-0.208727	0.352958	-0.281556	-0.206351	0.764001	0.932152	-0.281885	0.455406	0.154522	-0.720776	0.0322267	-0.491842	-0.057474	0.247983	-0.525292		32	-0.081768	0.470437	-0.479391	-0.10319	-0.0123167	-0.442462	0.266831	-0.192975	0.196719	0.0781958	0.406665	0.772351	0.25736	0.257174	0.470616
n3	1	2	3	4	5	6	7	8	9	10	11	12	13	14	15	16	17	18	19	20	21	22	23	24	25	26	27	28	29	30	31	32		n13	1	2	3	4	5	6	7	8	9	10	11	12	13	14	15
1	-0.286006	0.712062	-0.388264	0.474779	0.037599	0.572674	0.216858	1.00334	0.470168	0.139407	0.640653	0.0315076	0.0834293	0.862156	0.531566	0.738322	-0.4196	-0.170058	-0.410781	-0.651837	-0.365398	-0.614037	-0.487916	0.423561	0.656318	0.410364	-0.145847	0.782126	0.224235	0.247845	-0.108404	-0.617572		1	0.041443	-0.148967	0.232483	-0.871176	0.325959	-0.747881	-0.277489	-0.362486	-0.35724	-0.453263	0.59949	0.112682	-0.641444	-0.157942	0.539969
2	0.470081	-1.11663	0.317457	-0.199546	0.993374	0.483434	0.194513	-0.168116	0.906874	0.548244	0.581102	0.409143	0.479205	0.791601	-0.00820888	-0.243217	-0.615516	-0.107737	0.416648	-0.259789	-0.277002	0.330904	0.164565	0.565052	0.779869	0.0214759	0.572354	-0.2019	-1.0972	-0.121223	-0.118335	0.00528875		2	-1.204	-0.234677	0.861582	0.31878	0.31204	-0.569906	0.036972	-0.0982902	0.660838	-0.213715	-0.986184	0.715983	0.213494	0.375973	-0.0153919
3	0.392823	0.822727	0.544623	-0.105389	0.293297	-0.798558	0.390981	0.260596	0.0207696	-0.141631	0.315774	0.625293	0.293381	-0.0407894	-0.494589	0.129918	-0.483876	-1.05865	-0.503269	0.262775	-0.0588887	0.380401	-0.214327	0.919236	-1.05623	0.439999	0.0407823	-0.694531	0.113597	-0.334439	0.0501326	-0.740633		3	-0.415107	0.303448	-0.0636911	0.553707	-0.0808022	-0.113132	0.523732	-1.10522	0.325573	0.0574517	-0.00840567	0.48928	-0.0888651	-0.025546	-0.0259522
4	-0.499581	-0.796411	0.411195	0.155413	-0.0191397	0.178741	-0.561745	-0.418438	0.367959	-0.470283	-0.282439	-0.0761044	0.0798368	0.222481	0.0353241	-0.463008	0.665744	-0.348995	-0.697176	0.152151	0.279807	-0.134746	0.202747	-0.273474	0.164426	0.927847	-0.128071	-0.00576575	0.111361	0.0391803	-0.409227	-0.0549659		4	0.314838	0.166158	0.498184	0.180392	0.572184	0.410295	-0.178639	-0.939794	0.472722	0.549046	-0.275125	0.046955	0.744336	-0.409628	1.12728
5	0.393465	0.349293	0.218218	-0.83346	-0.631173	-0.259094	0.0574235	1.13608	0.265043	-0.419568	-0.365135	-1.28996	0.0856368	0.291874	-0.379799	-0.562263	-0.165418	0.0576998	0.156073	0.444947	-0.177634	-0.709966	0.191123	-0.140307	0.437548	-0.31133	1.15997	0.584785	-0.88628	0.479169	-0.23477	0.0877442		5	0.590916	0.610346	0.182196	-1.22223	-0.364603	1.13617	0.542554	0.664218	0.633236	0.249495	0.138275	-0.00769116	-0.145971	0.0260938	-1.13931
6	0.178572	0.391505	0.579785	-0.038759	0.360807	0.0989665	0.117299	-0.836912	0.323534	0.484964	-0.382811	0.192227	-0.284353	-0.280633	0.428837	-1.16718	0.386276	0.0108545	0.0433548	0.47364	0.373058	-0.560265	-0.190251	0.477365	-0.209788	-0.293516	-0.387803	0.140659	0.38505	-0.371101	-0.172827	0.540577		6	0.0505595	0.368237	0.681826	-0.485925	-0.381309	0.285905	0.334656	0.35921	0.821826	-0.0358777	-0.124998	0.091729	-0.00266597	0.734504	0.108647
7	0.391368	0.594356	0.154089	0.108173	-0.458897	-0.0739215	-0.0862043	0.144896	0.526562	-0.0297422	-0.413647	0.24916	0.575624	-0.29703	-0.43767	0.272219	0.52159	-0.245484	0.304731	0.641753	-0.411836	-0.61865	-0.724419	0.448102	-0.563924	0.320606	0.129762	-0.297187	0.100692	-0.062813	-0.129541	0.220924		7	-0.189612	0.198474	-0.575134	0.153627	0.132695	-0.539554	0.3879	-0.683894	-0.168694	0.165122	0.0823988	-0.000356472	0.434914	0.404404	-0.178814
8	0.335613	0.068453	0.112512	-0.133153	0.413723	0.603736	-0.407262	-0.201664	0.185983	-0.335606	0.750007	1.10411	0.417989	-0.31611	-0.910146	-0.565259	0.0684556	0.231803	0.490765	-0.846593	-1.46958	-0.350594	-0.0798233	-0.0947207	-0.205871	1.04234	-0.413209	0.151159	-0.237125	0.241266	-0.643354	-0.403198		8	0.368968	-0.240043	0.239915	-0.516272	0.804925	-0.34285	-0.466394	0.367622	0.666272	0.834873	0.443006	0.439515	0.636364	0.054709	-0.300408
9	0.0368099	-0.301537	0.588061	0.600129	-0.301791	0.0672755	-0.177917	-0.0285024	-0.131917	0.510215	-0.137404	0.731116	-0.149027	0.245999	-0.375644	0.68151	-0.305389	0.47605	-0.195101	-0.410435	-0.0155105	0.495169	0.241441	-0.413714	-0.0954676	-0.0359744	0.934038	-0.0830806	-0.433057	0.590214	-0.572913	0.00196452		9	-0.337761	0.449091	-0.696577	0.183906	0.679288	-0.791723	0.334367	0.837247	-0.201035	0.183999	-0.326086	-0.236914	-0.149333	0.202854	-0.59877
10	-0.526581	0.32117	-0.739631	0.200695	-0.72582	0.438971	0.389724	-0.393367	-0.198444	-0.139541	0.49146	0.146839	0.428134	0.712497	-0.0793832	0.656971	-0.732293	-0.241965	0.843891	-0.275954	0.743726	-0.521925	-1.50592	0.441777	0.397988	-0.226924	-0.825459	-0.0295315	-0.0459948	-0.368091	0.203756	0.0836815		10	-0.524338	-0.017002	-0.429277	0.814334	0.405981	-0.175164	0.829118	-0.0575328	-0.311802	0.677583	0.0893794	1.12696	0.20851	-0.221699	0.0970812
11	-0.180836	0.0110928	-0.107961	0.127395	0.0720284	-0.942551	-0.337439	-0.472704	-0.600845	-0.430326	-0.946668	0.527569	0.0468674	0.40381	-0.203687	-0.165041	0.609238	-0.606182	-1.04311	0.619471	1.02495	-1.43879	0.464492	-0.60969	-0.622468	0.271294	-0.341195	-0.684593	-0.148346	-0.0811938	0.165015	0.126022		11	-0.332674	-0.823162	-0.199223	0.538606	0.198782	-0.59062	-0.585105	-0.67973	-0.522267	-0.645055	-0.0361618	0.287397	1.00309	0.1157	-0.0443446
12	-0.647582	0.280974	0.138537	-0.0354178	-0.398334	-0.0860081	-0.0935815	-0.420217	0.275104	0.0766232	0.00132908	0.501366	-0.553721	0.283842	0.749425	0.910956	0.814156	-0.349185	-0.801996	0.368295	-0.793094	-0.0669401	-0.0043068	0.568512	-0.0881395	-0.095722	-0.324658	-0.270125	-0.289741	0.167755	-0.0722846	-0.51053		12	0.368757	0.222095	0.0197956	-0.599003	-0.908536	-0.572867	-0.323616	-0.909604	0.0271461	0.277341	0.333948	0.146055	-0.0943971	0.138968	-0.00991501
13	0.477868	0.217224	0.119227	-0.278222	0.200675	-0.637067	-0.661092	-1.09641	0.412999	-0.654095	0.745225	0.412091	-0.537385	0.360553	0.43272	-0.687291	0.516796	0.920338	-0.478012	-0.852099	0.33267	0.267426	-0.0989653	-0.238753	0.35362	0.739373	0.023073	0.191292	-0.397447	0.848022	0.360493	0.45212		13	-0.596598	0.147417	0.249386	-0.245754	-0.0206968	0.164926	-0.391395	-0.207644	0.115479	-0.170468	0.44499	0.0432285	0.100881	0.511747	0.525473
14	0.175933	0.347471	0.120763	0.343814	0.419128	-0.0404768	0.925636	-0.0765505	-0.0470911	0.0929323	0.866604	-0.390752	-0.979747	-0.368073	0.13278	0.713782	-0.572269	-0.945497	-0.577579	0.189022	-0.231203	0.647502	-0.656361	0.283635	-0.170859	-0.416116	0.397397	-0.447815	-0.112672	0.213098	-0.0152307	0.877212		14	0.0187049	-0.627609	0.251072	0.280056	-0.13232	0.546267	-0.257738	0.321657	-0.289667	-0.217887	0.0634305	-0.0937743	0.321086	-0.0943389	-0.332594
15	0.568667	-0.320163	-0.372514	0.545828	0.688643	0.0237838	-0.302675	-0.706181	0.158232	-0.240121	0.0803891	-0.0836514	0.467827	-0.262787	-0.431512	-0.502753	-0.500254	0.874591	0.403345	-0.674059	0.401014	-0.855235	-0.508551	0.156519	-0.123778	-0.17918	-0.139702	0.0238629	-0.446672	-0.658505	-0.171738	-0.532218		15	0.0212177	0.729852	-0.167783	-0.424012	1.13099	-0.713564	0.0957182	-0.516735	-0.249694	0.759381	-0.372505	-0.227757	0.127402	-0.677503	0.293051
16	-0.432233	-0.700259	-0.557724	0.00609761	-0.0943994	0.469524	-0.253676	0.204126	1.13323	-0.146028	-0.219378	-0.568595	-0.316529	-0.46751	-0.0770992	0.550541	0.914897	-0.861983	0.199412	0.502378	0.581397	0.277022	0.395895	-0.252682	1.09259	0.391616	-0.0814155	0.480074	-0.504675	-0.196718	-0.243399	0.140011		16	-0.647961	-0.851444	0.503216	0.426989	-0.829538	-0.266655	0.319732	0.411643	0.109647	-0.0462516	0.252491	0.711532	0.650693	0.659926	-0.0551905
17	0.587286	0.870873	0.425192	-0.0444742	-0.067365	0.0446921	0.233524	-0.898637	0.0834721	0.157486	-1.26879	0.403263	-0.0276838	0.337096	0.19792	-0.386978	-0.43289	-0.465382	-0.0699286	0.336408	-0.244598	-0.795296	-0.448119	-0.637835	-0.0406555	-0.73744	-0.359237	0.0441136	-0.13406	0.0304108	-0.811006	0.451781		17	0.486593	0.271543	0.306954	-0.439148	0.420299	-0.377791	-0.358166	-0.39241	0.20591	0.328741	0.0582465	-0.272178	0.737089	0.289198	-0.276444
18	0.815776	0.294536	-1.32637	0.425535	0.148003	0.0376478	-0.0764075	-0.457341	0.478592	-0.864916	-0.771083	0.673246	0.856431	-0.487431	-0.27633	0.0962738	0.648655	-0.232451	0.574734	-0.364637	-0.372014	-0.413088	0.0199374	-0.777045	0.220511	0.142996	0.133033	-0.100956	0.531682	-0.0584246	0.0679394	0.0774729		18	-0.594795	-0.350895	0.289059	-0.722025	-0.136729	0.178802	-1.01022	-0.149058	1.12809	-0.243582	-0.332178	-0.00673189	0.69361	0.145201	0.373127
19	-0.0447027	0.918245	-0.057941	0.162284	0.58241	-0.0472566	0.525167	0.455627	-0.55718	-1.67148	0.360495	-0.212809	-0.318435	0.15783	0.590616	0.255023	0.37882	0.720162	-0.691626	-0.69956	-0.291431	0.465562	-0.12887	-0.511986	0.217828	-0.275386	-0.566425	-0.759222	-0.174206	0.320065	0.440881	0.162293		19	0.141002	-0.688619	0.536882	-0.107028	0.0407089	-0.0231737	0.360369	-0.440355	-0.400671	0.609731	0.666293	0.460152	0.292463	-0.332428	-0.513586
20	0.507144	0.0495363	-0.641869	0.505829	-0.705819	-0.112781	-0.142784	-0.172494	0.0746718	-0.134889	-0.134259	0.486989	0.309776	-0.236048	0.52927	-0.0709857	-0.600627	0.634006	1.10701	-0.674389	-0.387561	0.443752	0.797217	-0.213912	-0.217103	-0.324308	-0.294682	-0.347319	0.1065	-0.250629	0.911332	-1.08208		20	0.443741	0.381402	-0.14518	-1.35736	-0.094728	-0.0213104	0.931196	-1.10928	0.00308964	-0.0417492	0.277895	-0.698918	0.266429	0.274571	-0.161332
21	-0.516008	0.649366	-0.00236226	0.0597112	0.469126	-0.165375	0.802912	-0.168815	0.879784	-0.140147	0.374098	0.226684	-0.314477	0.467506	0.114657	-0.0273453	0.575553	0.0732262	0.374364	0.227802	-0.168378	-0.0276638	-0.324643	-0.0380539	0.505305	-0.147755	0.605666	-0.954758	-0.154424	-0.0938267	0.51447	-1.07513		21	-0.51303	-0.148783	-0.375943	0.69097	0.243405	-0.318921	0.196612	-0.942837	-0.218751	0.139268	0.193277	0.710774	-0.558571	-0.166264	0.341706
22	-1.12459	-0.0870532	0.412568	0.121853	0.631098	-0.354461	1.10718	-0.0750912	0.196954	0.170672	0.138332	0.526495	0.560375	-0.0169853	-0.0849972	0.0813367	-0.024965	0.288893	-0.309656	0.537587	0.0796542	-0.324406	0.0473512	0.763249	0.288239	-0.1762	0.331586	0.036827	0.906674	0.406401	-0.0846316	-0.941788		22	0.47384	-0.130822	-0.862798	-1.06926	0.601293	-0.466911	-0.28442	-0.456565	-0.0992887	-0.403365	0.123528	0.341305	-0.0119488	-0.306473	0.7133
23	-0.33978	0.101796	-0.217374	-0.865378	-0.128348	0.380104	-0.480684	-0.0791033	-0.647799	-0.241568	-0.271716	-0.233674	0.811052	-0.417477	0.206631	0.0097187	-0.454073	-0.207817	0.253438	0.294788	0.157626	0.778296	-0.396527	0.749969	0.00346899	-0.623771	0.419727	-0.554996	-0.203099	-0.712577	-0.437461	-0.158204		23	-0.301907	0.257875	0.336882	-0.320338	0.148689	0.141881	0.281154	0.0981634	0.233582	0.0516909	-0.0875308	0.558774	0.177652	0.348363	0.749501
24	-0.318293	0.178707	-0.16885	0.20951	-0.67095	-0.193699	0.438853	-0.600836	-0.201913	-0.642333	-0.414727	-0.320978	-0.630193	0.275684	-0.86499	0.171854	0.154208	1.10245	0.0896362	-0.443442	-0.143438	0.495089	0.1435	0.732155	0.107642	-0.371315	0.159638	0.490722	-0.689863	0.291443	-0.365176	0.884084		24	0.447116	-0.422863	-0.0482323	-0.751876	-0.207943	-0.487377	-0.510126	-0.457486	0.262447	0.330683	-0.650237	0.46751	-0.328263	-0.342737	-0.18135
25	-0.0429063	-0.185018	0.131063	-0.255408	0.933173	0.537308	0.202666	-0.158154	0.426858	0.42038	-0.381376	0.0898986	-0.229104	-0.11689	0.580332	-0.0592742	0.0214046	-1.2401	-0.653604	-0.0217321	-0.374811	0.151229	0.552033	0.122072	-0.318647	-0.240601	-0.529092	0.411118	-0.857818	-0.590393	-0.339432	0.137861		25	-0.286814	-0.08043	-0.252377	0.318491	0.537966	-0.597401	0.108502	0.813567	-0.42131	-0.65197	0.503657	-0.270505	0.208379	-0.470513	0.406392
26	0.059162	0.654558	-0.198968	-1.10442	-0.158336	0.654064	0.234989	-0.0646325	-0.355787	0.0637969	0.919079	0.106802	0.51604	0.168029	-0.812122	0.0692898	-0.379336	-0.489138	0.324907	-0.346672	-0.2726	-0.156029	-0.0179579	-0.510373	0.0487407	-0.193447	0.605474	-0.101738	0.203786	-0.359788	0.217902	0.901776		26	0.474117	-0.450548	-0.100977	0.150261	0.177701	0.896348	-0.143897	0.30485	-0.671154	-0.19624	0.0394226	-0.459239	0.606934	0.0356887	0.565454
27	0.313846	-0.163542	-0.263485	0.0609844	0.543222	0.428194	-0.140168	-0.1574	0.55237	0.485182	-1.20268	-0.715722	-0.633274	0.248363	0.00286953	-0.936633	-0.136637	0.687403	-0.190694	0.536067	-1.01133	0.320169	-0.550277	-0.34007	-0.410196	-0.160235	0.329002	0.0425474	0.409755	0.0416373	-0.488687	0.187311		27	0.624108	-0.29047	-0.279412	0.115675	0.311225	0.409801	-0.0763971	-0.198792	-0.41348	-0.143568	-0.193566	0.469922	-0.269727	0.406542	0.202955
28	0.0943007	-0.0217263	-0.214755	0.802183	-0.111934	-0.117175	0.207136	0.277362	0.532086	-0.106518	0.195763	0.229838	0.333672	0.206504	0.428171	-0.161255	-0.100783	0.37685	-0.119376	0.376619	1.07862	0.0300017	0.307619	-0.0342819	-0.147231	0.336754	0.288177	-0.411097	-0.683515	-0.0701014	-0.32647	-0.287467		28	-0.0167879	-0.234403	-1.05116	0.0639163	-0.0859016	0.253273	-0.00310553	1.04513	-0.0933714	-0.203256	-0.573798	-0.269067	-0.140139	0.363393	0.255248
29	0.285742	-0.0129867	-0.201141	0.0854996	-0.29939	-0.712646	0.550766	-0.151288	0.134845	0.677035	-0.0281777	0.453074	-0.437161	0.528711	-0.827796	0.478662	-0.248628	0.399488	-0.176436	-0.110477	0.449341	-1.01435	-0.824539	0.0723735	0.537003	-0.048291	0.295496	0.602061	0.357474	0.405151	0.255147	-0.321975		29	-0.606265	-0.460958	0.351648	0.449515	0.104775	-0.0466335	0.551401	-0.795852	0.295092	-0.246682	-0.727802	-0.341258	-0.845112	-0.108483	-0.48076
30	0.0547336	-0.614693	0.241907	0.0349182	-0.605051	-0.0149886	0.10568	-0.0337574	0.547692	0.115873	-0.405748	-0.214671	-0.044449	-0.110722	0.486994	0.169813	0.784029	-0.17354	0.217579	0.197233	-0.25836	-0.442437	-0.591545	-0.33687	-0.04537	0.384621	0.218874	-0.291423	0.487637	0.245019	-0.350946	-0.293609		30	0.616514	0.209091	0.204244	-1.02269	0.405386	0.468503	-1.25493	0.491934	-0.226092	0.158453	0.847232	-0.853072	-0.324718	0.136442	0.438439
31	0.707283	-0.250372	-0.0639637	-0.200597	0.107364	-0.111264	-0.488181	-0.113351	0.103358	-0.660253	0.377046	0.703043	-0.823556	0.534286	-0.578009	0.33046	-0.348934	0.113477	0.379095	-0.511892	-0.169733	0.12748	0.106612	0.598364	-0.316102	-0.923518	0.213249	0.113646	-0.169413	0.0801364	-0.302126	0.542968		31	-0.454635	-0.265018	0.683188	0.0646706	-0.110244	0.601154	0.441836	0.303641	-0.578952	-0.714033	0.387394	-0.374647	0.506541	-0.337649	0.757267
32	0.364242	-0.572214	0.0796982	0.909205	-0.00494154	0.281057	-0.55874	0.493231	-0.487972	-0.682883	-0.0761687	0.621336	-0.482491	-0.132372	0.369691	0.306846	-0.0488673	-0.134128	0.418727	0.0704188	0.806111	-0.0496862	0.340502	-0.0729048	0.605803	0.190248	0.417783	0.0935739	-0.0741035	0.459453	-0.249804	-0.341723		32	0.122243	-0.240982	-0.265743	1.0273	0.667761	-0.407629	0.943262	0.226088	0.222781	-0.0376408	0.459971	0.0190858	0.459499	-0.590019	-0.450677
n4	1	2	3	4	5	6	7	8	9	10	11	12	13	14	15	16	17	18	19	20	21	22	23	24	25	26	27	28	29	30	31	32		n14	1	2	3	4	5	6	7	8	9	10	11	12	13	14	15
1	-0.209536	0.0339656	-0.44427	-0.617752	-0.10238	0.511834	0.311432	-1.04068	-0.148433	-0.182284	-0.527429	-0.405733	0.854105	-0.0484449	-0.618588	0.401771	0.0768536	0.270866	0.454662	-0.928738	-0.226176	0.158243	-0.270631	-0.113005	0.536266	0.987272	-0.242358	-0.285945	-0.286611	0.739703	-0.18726	0.146372		1	-0.77788	-0.593248	-0.106392	0.0815911	0.177597	-0.0821914	-0.1715	-0.228729	0.35719	-1.22649	0.417032	1.00501	0.0253465	-0.457919	0.279339
2	-0.280343	-0.514439	-0.482734	0.027754	0.552526	-0.70138	-0.305098	0.343417	-0.269692	-1.51768	-0.299916	0.168299	-0.321487	0.648059	0.143924	0.16843	0.74301	0.366946	0.322883	-0.490842	0.568908	-0.285666	-0.590712	-0.169391	-0.227565	-0.296682	0.604199	-0.17192	-0.342737	0.0709086	0.00705861	-0.408078		2	-0.404318	-0.92454	-0.432702	0.12998	0.104649	0.548343	0.0748999	0.294152	0.71134	-0.691627	-0.252669	-0.192672	-0.906428	-0.647675	-0.200448
3	0.261907	-1.01764	-0.823336	0.395695	0.668563	0.756183	-0.649223	-0.409705	-0.362472	0.153023	-0.111917	0.208575	-1.17169	-0.504113	-0.407942	-0.062604	-0.116302	-0.512528	-0.0813132	-0.200181	0.0954472	-0.531791	-0.892465	0.107522	-0.562233	0.166421	-0.623462	0.0960862	-0.662376	-0.138448	-0.58206	-0.356512		3	0.530576	-1.15967	0.0342969	0.70557	-0.198925	1.12661	0.306963	0.375737	0.295893	-0.266265	0.959326	0.210899	-0.0214081	-1.04879	0.648104
4	-0.637854	0.617936	0.402867	-0.645722	0.545756	0.275672	0.218394	-0.484869	0.110634	0.7711	-0.425389	-1.55092	-0.320569	-0.130057	0.252378	-0.237002	-0.346335	-0.678382	-0.213047	-0.533834	0.0956301	-0.320522	-0.898414	-0.0109379	-0.0234526	1.06048	-0.154713	-0.343309	0.099925	-0.166846	0.257151	-1.07221		4	-0.228581	-0.182261	-0.342915	0.031064	0.0332865	-0.16491	0.205172	0.545549	0.384607	0.19368	-0.028482	0.0463165	0.0696455	-0.0975653	0.437847
5	-0.666233	-0.274466	-0.227795	-0.184221	0.590408	-0.133514	0.368264	-0.157122	-0.0710216	0.711092	-0.0141545	-0.486835	-0.609834	0.015526	-0.250408	-0.0656756	-0.702887	0.119121	0.505456	0.175104	-0.891593	-0.727157	-0.735983	-0.414483	0.529363	0.23138	-0.566383	-0.333174	-0.18833	-0.901897	-0.0843599	0.0783637		5	-0.759173	0.558687	0.313099	-0.268839	0.257135	0.533791	-0.789162	-0.664244	0.197637	0.0040795	-0.254309	-0.884669	-0.0992638	-0.522764	-0.247569
6	-0.606997	-0.935019	0.353919	-0.612209	0.044568	1.08125	0.237488	0.640474	-0.334799	-1.1694	-0.0403733	0.315121	-0.267317	0.371088	-0.102094	0.0176874	-0.0825838	-0.779669	0.335726	0.559844	-0.112244	0.387674	-0.58366	-0.706746	0.665775	-0.293119	0.00909686	-0.936348	0.281187	-0.841081	0.725687	-0.134048		6	0.58899	-0.404164	-0.535559	-0.74397	0.653347	-1.00786	-0.505888	-0.0111276	-0.227158	1.07096	-0.0199867	-0.482709	0.190251	0.0785231	0.546833
7	0.0924775	0.994794	0.116515	-0.357433	-0.778481	0.0514153	-0.0833331	0.690793	0.11025	0.533814	0.895361	-0.142601	-0.0899627	-0.496747	0.168871	0.171885	-0.367458	0.09927	0.456676	-1.01799	0.140256	-0.116113	0.0307073	-0.0209127	-0.201594	-0.696624	0.537901	-0.238379	-0.847045	0.052511	0.0693396	0.733277		7	0.233484	0.541632	-0.317365	0.615712	-0.0849309	0.29707	0.612546	0.317368	0.565335	0.0367227	0.815943	0.262082	0.572447	-0.0102154	-0.0458029
8	-0.0709466	0.430641	-0.747255	0.0994189	0.435915	-0.109598	-0.524318	0.36836	-0.452157	0.389499	-1.41139	0.0231992	-0.286243	-0.124633	-0.990861	-0.316012	0.447977	0.247782	0.678593	-0.263698	0.734858	0.376928	0.444267	0.303703	0.419463	0.0837698	0.302113	0.38434	-0.0261787	0.0340589	-0.0484529	0.430883		8	0.377873	0.057463	0.137868	0.173667	-0.693137	-0.600011	0.407802	0.344924	0.378914	0.0549727	-0.243854	-1.11001	0.35083	0.23276	0.691245
9	-0.202524	-0.268689	-1.11811	0.107135	0.695746	-0.951758	-0.10329	0.549778	-0.267435	0.687384	-0.240433	0.422131	-0.43699	-0.795447	-0.305732	0.0598028	-0.194625	0.52941	0.425496	0.224083	0.412179	0.446126	-0.145267	-0.296624	-0.731096	-0.480223	0.0811263	0.0375466	0.47825	0.426661	0.490369	0.855212		9	-0.574793	-0.734958	0.27996	-0.434681	0.767884	-0.224547	-0.334826	0.00151245	0.104619	0.510886	-0.0671806	-0.46717	-0.15748	-0.424182	0.292942
10	0.084821	0.0465041	-0.379583	0.197759	-0.54023	0.184227	-0.0121861	0.338825	0.411746	-0.638404	-0.733206	0.437402	-0.460873	-0.183717	0.0641038	0.493823	-0.230019	0.237584	0.12946	0.688844	-0.00738686	-0.150976	0.439426	-0.132098	-0.171597	-0.050282	-0.387746	0.227296	0.1684	-0.113929	-0.415616	0.565035		10	1.00591	0.331748	-0.154059	0.29035	-0.149609	0.878517	-0.628482	-0.27361	0.0643603	0.0792328	0.523005	-0.470778	0.671824	-0.463183	0.921515
11	0.00236297	0.87589	-0.618017	0.216906	-0.26726	0.0461914	0.152495	-0.122077	0.221612	0.197671	0.145556	-0.327561	0.430092	0.637069	-0.552603	-0.502213	-0.46136	0.341436	0.00443355	0.0375831	0.654017	-0.615237	-0.133904	0.239878	0.182004	-0.328505	0.429852	0.221947	-0.21758	-0.550958	0.0498566	-0.305486		11	-0.500066	-0.594908	0.216621	0.498641	0.618562	-0.668327	-0.258344	0.437392	-0.249261	-0.0602773	-0.679022	-0.911726	-0.456322	0.0474947	-0.363879
12	-0.336977	-0.276536	-0.371368	0.153766	-0.121071	0.101693	0.415698	0.011406	0.178989	-0.199882	0.403069	0.898756	-0.526502	-0.213334	-0.126319	-0.425178	0.66054	-0.113841	-0.525165	1.01956	-0.0734766	0.817392	-0.308883	0.695646	0.56401	0.123137	0.662193	-0.907774	0.300267	-0.591474	0.148863	-0.635713		12	0.407803	0.0537954	0.030662	0.606506	-0.180354	0.448274	1.00783	0.691648	-0.329092	0.50212	-0.484447	0.894566	1.06373	-0.225129	0.904415
13	0.884129	0.900303	0.02467	-1.3719	-1.54068	-0.936257	-1.41416	-0.147495	-0.0977506	-0.74891	-0.290339	-0.621664	-0.0507864	-0.452664	-0.297263	-0.0385575	0.837047	-0.693447	0.734875	-0.433626	0.152044	0.476033	-0.0431839	0.390422	0.15973	-1.21602	-0.325541	0.0423062	-0.0678841	0.974132	-0.152364	0.185224		13	-0.401237	-0.491591	-0.440696	0.187398	-0.583446	0.450918	0.202277	-0.176739	-0.0277483	0.287308	-0.370116	-0.0140037	0.0430724	-0.291668	0.295025
14	-0.590306	-0.474564	-0.194446	0.178403	0.959203	-0.132287	0.0737874	-0.699995	-0.282453	0.328959	-0.829689	0.232332	0.0990702	-0.199128	0.179757	-0.458968	-0.390614	0.28325	-0.0655056	0.505871	-0.0655414	-0.390033	0.486752	-0.196685	0.567372	-0.105398	-0.368324	0.3949	-0.314936	0.908125	-0.412579	-0.202391		14	0.20563	-0.386772	0.745046	0.454822	0.967852	-0.351263	0.051077	0.375299	-0.126917	0.521526	0.555791	-0.238389	-0.350384	0.414711	0.389212
15	0.440576	-0.584367	-0.222932	0.463868	-0.398429	0.201651	-0.517371	-0.590568	0.723666	-0.57605	-0.431323	-1.07834	-0.447873	0.754142	0.271036	-0.659633	0.437252	0.0936568	-0.491444	0.797941	-0.0368477	-0.509633	1.11928	0.465648	-0.0475758	-0.920625	0.0790701	-0.976762	1.10719	0.0549877	-0.26103	-0.325135		15	-0.661073	0.26632	0.294819	-0.416533	-0.208748	-0.0889527	-0.229264	0.89306	-0.121072	-0.202185	-0.680378	-0.421139	0.428855	-0.157853	-0.0385463
16	0.340689	0.4919	0.626568	-0.0205906	-0.05065	0.538215	-0.133182	-0.222563	1.0143	-0.560797	0.0883158	0.320426	0.401567	-0.664863	0.150217	-0.575671	-0.0820597	0.868797	-0.503754	0.735051	0.729316	0.0785564	-0.984917	1.12286	0.655681	-0.386495	0.579396	-0.559775	-0.00627659	-0.699288	-0.4943	-0.0659863		16	0.581348	-0.709662	-0.301216	-0.0415343	-0.866053	0.221173	-0.990058	-0.745518	0.261235	0.159819	0.613924	-0.0586443	-0.14287	0.637341	-0.00345367
17	0.380706	-0.722705	0.157326	0.0792239	-0.0291944	0.506626	0.0694023	0.139127	0.440121	0.0773379	0.00559363	-0.619758	0.307948	-0.162119	-0.218882	0.64037	-1.78067	-0.346816	0.0288264	-0.597401	-0.0729083	0.357596	1.06022	-0.048885	-0.155349	0.648573	0.538308	-0.137222	0.90575	-0.504798	-0.28007	-0.0952766		17	0.0444805	-0.0292463	0.0316206	0.0381961	0.0124373	0.565923	-0.983696	0.840942	0.110885	0.732839	0.157734	0.576855	-0.44175	-0.312316	-0.0393676
18	0.394004	-0.387741	-0.0352631	-0.104925	-0.0538286	0.0065011	-0.237264	0.198569	-0.176345	-0.0136092	0.0490762	0.285502	0.519902	-0.382755	0.344927	-0.805034	-0.332253	0.0950062	0.546848	-0.0968038	-0.604376	0.395729	0.167949	-0.536613	0.15633	-0.583907	-0.115093	-0.687926	0.017665	-0.216179	0.245686	-0.568613		18	-0.177048	-0.259477	-0.61692	0.358673	-0.220659	0.157281	0.326837	-0.333369	0.762678	-0.225931	-0.151752	-0.204495	0.0303872	0.21122	-0.851202
19	-0.168135	0.926128	0.548727	-0.261138	0.367412	0.0724597	-0.101294	0.539338	-0.514499	0.415228	-0.849534	-0.0985272	0.672769	0.446193	-0.17041	-0.52497	0.6641	-0.12594	0.726558	-0.220987	-0.230005	-0.0376967	-0.198543	-0.999074	0.478047	-0.103956	0.713135	-0.243974	0.240163	-0.33287	0.30855	0.152109		19	-0.113192	-0.373386	0.533974	-0.31979	0.23785	-0.559805	-0.946125	-0.212759	0.264114	-0.185792	-0.143617	-0.179985	0.398096	-0.154942	-0.568928
20	-0.225893	-0.883384	0.117291	0.0636394	-0.617769	-0.554004	-0.0842252	0.187195	-0.776725	-0.159266	-1.29561	0.58274	-0.40707	-0.66946	0.88983	-0.204326	0.195752	-0.384977	-0.794028	0.245312	0.658002	0.156037	0.683316	-0.41913	0.677732	-0.144254	0.424463	0.0403117	-0.0459719	-0.579731	0.00274748	0.0651521		20	0.490783	0.297877	-0.112754	0.223728	0.89533	-0.796593	-0.0401788	0.501718	-0.0228293	0.341668	-0.286084	1.03917	-0.360388	0.414407	-0.296046
21	-0.169752	0.221748	0.0929901	-0.168265	0.0847049	-0.247215	-0.254288	0.36712	0.77201	0.173129	0.926297	-0.860147	-0.498473	0.753653	0.571389	0.254161	0.17991	0.4454	0.547755	-0.811199	0.202456	0.572376	0.540909	-0.0105491	0.396613	0.497994	-1.303	-0.557674	-0.50232	0.171185	-0.751742	-0.280849		21	-0.297523	-0.502108	-0.389311	-0.20096	0.428139	0.412371	0.0707193	0.338621	-0.00731259	0.322221	0.058711	-0.378043	0.577845	-0.535971	-0.243166
22	-0.484129	0.0251116	-0.574778	0.0961287	-0.0183787	-0.626879	0.198189	0.162758	-0.325076	-0.721617	0.42121	0.200243	-0.535356	-0.138144	0.0323313	-0.196885	0.315406	-0.169619	0.0035413	-0.0678339	0.438635	-0.607366	-0.869145	0.277625	-0.309175	-1.24688	-0.892186	-0.411092	0.134672	-0.58422	0.0229221	0.414839		22	-0.0860791	0.838001	0.0874198	0.357575	-0.335141	-0.0348761	0.322166	-0.382209	0.353214	-0.688995	0.155169	-0.0988831	0.880349	-0.573476	-0.636554
23	-0.282963	0.610325	1.01241	-0.152725	-0.786659	-0.244019	-0.0297046	-0.226097	-0.480392	0.201921	0.415822	0.334531	0.163811	0.045328	-0.035205	0.0965293	0.173386	-0.156067	-0.20772	-0.0908206	0.158973	-0.23318	-0.0941075	-0.867498	-0.254864	-0.122791	0.273126	-0.889165	0.0420135	-0.209687	-0.00284466	-0.662406		23	-0.736943	0.169402	0.69354	-0.562745	-0.838377	-0.364504	-0.101243	-0.765092	-0.0739873	-0.605348	0.0171379	0.0771242	0.150397	-0.151704	-0.504257
24	0.526825	-0.206499	-0.722364	0.54888	-0.698287	0.246706	0.258211	-0.441562	-0.468106	0.190136	0.710673	0.430062	0.0139325	0.101683	-0.515089	-1.19542	0.342698	0.481174	-0.333606	0.612885	0.946771	-0.396234	0.514623	1.15197	-0.565629	-0.0289065	0.399489	0.15023	0.605678	0.443671	0.387828	-0.546459		24	0.127681	-0.281143	-0.555246	-0.271898	0.561811	-0.175031	0.76701	-0.581203	0.648936	0.623633	0.461117	0.127801	-0.121709	0.0689617	-0.273359
25	0.0780809	-0.108476	-0.434104	-0.704112	0.0799079	-0.127585	-0.875384	0.332419	-0.289925	0.732097	-0.161724	-0.628084	0.125779	0.687685	0.221018	0.0266144	0.799248	0.390816	-0.483985	0.677078	0.579175	0.640857	-0.121596	-0.00221862	-0.241188	-0.0248775	-0.440835	-0.5735	-0.0879902	-0.404273	-0.615887	0.0241226		25	-0.776268	-0.0260725	-0.516468	0.358283	0.919776	-0.385509	-0.043445	0.635554	-0.153228	-0.542541	0.693402	-0.362553	0.509762	-0.276794	-0.66499
26	-1.31882	-0.125516	1.15799	-0.289405	0.187004	-0.00536198	0.331299	0.125351	0.283631	-0.295775	0.389616	0.176196	0.278189	-0.140252	0.0665964	-0.114077	-0.0116442	-0.2719	0.416776	-0.705521	0.241895	-0.13366	0.72941	-0.0542253	-0.0488639	-0.061254	0.674333	0.0293641	-0.342595	0.394506	0.113122	0.189013		26	-0.184965	0.257263	0.0907049	0.167367	0.441522	-1.2307	0.210936	-0.259717	-0.255779	-0.29979	-0.21984	0.51399	0.0471437	0.626592	-0.495369
27	-0.179102	-0.360858	-0.483569	0.45677	0.853686	0.45219	-0.834673	0.285045	-1.05228	0.22623	0.239335	0.436206	-0.427688	0.169398	0.170014	-0.148297	-0.672866	0.507379	-0.298227	0.200236	0.411965	-0.521366	-0.152728	-0.210468	0.0759651	-0.434124	0.0526979	0.244599	-0.000791076	-0.627378	-0.598347	-0.00938714		27	-0.656409	0.107336	0.350119	-1.25403	0.105976	-0.231148	0.00525835	0.862514	0.655314	-0.334499	-0.346188	0.109684	-0.370862	0.197899	-0.304636
28	0.5314	-0.269902	-0.535497	-0.709036	0.382018	0.292808	0.364801	0.503871	-0.255045	0.418107	0.825215	1.08263	-0.0371056	0.201477	0.349834	-0.340679	-0.657793	0.398591	-0.257397	0.399154	0.00223732	-0.246854	-0.138495	-0.0682684	-1.2831	0.43676	-0.382111	0.758025	-0.516956	0.872001	0.111121	-0.468232		28	0.0568309	0.591662	-0.350085	-0.0264588	0.839155	0.308536	0.477482	0.0593047	-0.139771	-0.20025	-0.360203	-0.556816	-0.731839	-0.274056	-0.786579
29	0.559226	0.249719	-0.0450927	0.406022	-0.422143	0.439343	-0.307516	-0.235659	0.524738	-0.935359	-0.50429	0.00797719	0.228729	0.2062	-0.100715	0.606825	-0.0810687	-0.0606641	0.182907	-0.243386	0.264663	0.540858	-0.528264	-0.338315	-0.697189	0.410726	-0.0003565	-0.0306714	0.713311	-0.0568652	0.266529	-0.516854		29	0.182048	-0.0414937	0.266787	-0.0711197	0.457309	0.138635	0.275767	0.198656	0.170293	0.0272066	0.360559	0.305881	-0.720445	0.419591	-0.0689905
30	-0.353533	-0.39295	0.0851767	-0.170999	-0.490135	-0.238006	-0.0207949	0.248065	0.137442	-0.693997	0.949218	0.159015	0.403934	0.0234332	0.0362867	-0.752058	-0.311194	0.185472	-0.642831	0.521709	0.471184	0.293153	-0.147995	0.385065	-0.361076	0.188851	-0.200525	0.281706	0.705945	-0.365894	0.397922	-0.0424013		30	-0.0298345	-0.000493864	-0.182282	0.00133436	-0.44408	0.709949	-0.30623	0.238384	-0.114669	-0.329576	-0.279943	0.22462	0.635979	-0.28095	-0.408238
31	-0.721892	-0.265321	0.965232	-0.393507	-0.807571	-1.43914	0.542818	-0.0126973	-0.488484	-0.551087	-0.274045	0.712321	0.714514	-0.0685999	-0.513345	0.754334	0.307357	-0.140255	-0.892573	-0.10729	-0.558662	0.00111299	0.503718	-0.354401	-0.19193	0.445159	0.871345	-0.506028	-0.0131974	0.0282767	-0.372667	0.329602		31	-0.739878	-0.204712	-0.848181	0.871817	0.739629	-0.36792	0.697721	-0.0159685	-0.560608	0.509512	-0.0855495	0.0581854	-0.628219	0.236015	-0.546294
32	0.328705	-0.060889	0.540338	-1.08856	-0.138593	-0.977776	-0.435238	0.0263253	0.894991	0.833484	0.245896	-0.0524083	-0.561533	-0.615695	-0.388042	-0.450984	0.297561	0.555774	-0.272106	-0.0229913	0.267943	0.258717	0.20283	0.201289	-0.380173	0.438238	0.352545	-0.227152	-0.601703	-0.134709	0.655987	-0.371336		32	0.0820301	0.684711	-0.0990706	-0.797049	-0.744039	0.364784	0.108402	0.46423	-0.585984	0.0653249	-0.334846	-0.497485	-0.0820889	-0.591144	-1.22684
n5	1	2	3	4	5	6	7	8	9	10	11	12	13	14	15	16	17	18	19	20	21	22	23	24	25	26	27	28	29	30	31	32		n15	1	2	3	4	5	6	7	8	9	10	11	12	13	14	15
1	0.547386	-1.02346	-0.00701418	-0.890198	-0.106953	0.219211	-0.865603	-0.150029	-0.278663	0.0259665	-0.191734	-0.414748	0.437378	-0.266315	-0.496261	-1.12485	-0.175362	0.156701	0.294082	-0.39408	0.8698	-0.0740953	-0.327317	0.368096	0.619588	-0.378831	0.185654	0.0284913	-0.794768	0.928646	-0.346409	-0.586707		1	0.0123029	0.0125194	-0.550931	0.179009	-1.73143	0.84698	0.788948	0.438885	0.683521	0.509882	0.194244	0.629925	-0.494783	-0.18851	0.178548
2	-0.119814	-0.355662	-0.452415	-0.25758	0.397929	-0.118806	0.182678	0.296251	-0.274556	0.409889	-0.154712	0.263555	0.517777	-0.00779377	-0.1323	0.106091	-0.333643	0.487065	-0.420902	0.0178249	-0.140527	-0.00274728	-0.516938	0.350131	-0.407279	0.118616	0.807596	-0.290326	0.528971	0.862423	0.673254	0.170372		2	-0.690138	-0.515649	0.282233	-0.131556	0.136511	0.401453	-0.543653	-0.0844964	-0.501374	-0.0673325	0.695391	-0.0587363	-1.1862	0.570017	-0.0838271
3	-0.915496	-0.0370648	0.551446	0.272115	-0.377928	-0.792015	-0.328311	0.238848	-0.684622	0.501397	-0.630461	0.22571	0.279925	-0.683669	0.411254	-0.216829	-0.216325	-0.0262538	-0.401175	-0.11787	0.130954	-0.199697	-0.31096	0.170563	0.186109	0.497575	-0.0357851	0.397294	-0.509682	0.544581	-0.108833	0.256778		3	-0.528199	-0.618686	-0.0351614	-0.731114	-0.379111	-0.429833	-0.284295	0.785997	-0.219672	0.360368	0.43615	0.284419	0.383629	0.136803	0.152381
4	-0.0147323	-0.693636	0.270959	0.112582	-0.615558	-0.579157	-0.0800884	0.164167	-0.972278	0.152974	0.0924603	-0.0783267	0.880057	-0.119151	-0.187919	-0.862631	0.96943	0.652687	0.133578	-0.817198	-0.470811	-0.856978	0.560758	0.725081	0.148649	0.421154	0.482498	-0.969983	-0.287043	-0.192038	0.0115636	0.803614		4	-0.145022	0.388465	0.293999	0.258134	-0.312095	-0.409969	0.568708	-0.381926	0.292561	0.39742	-0.258266	-0.117047	-0.84913	0.0968003	-0.275425
5	0.327953	-0.258343	-0.0355622	0.296792	0.613817	0.270542	0.33915	0.566053	0.796006	0.19697	-0.0990685	0.397088	0.220056	0.340766	-0.289625	0.45414	0.36273	0.476106	-0.205286	0.205246	-0.35205	0.360251	0.802663	-0.701867	-0.226058	0.620539	-0.315255	-0.41665	0.371305	-0.206614	-0.345391	-0.31961		5	1.02927	-0.288791	-0.534197	0.344103	0.24485	0.736615	-0.573469	0.322985	0.241541	1.02652	-0.0267138	1.11056	0.250206	0.159762	0.98638
6	-0.363089	-0.100764	-0.787723	0.132348	0.0337033	0.470661	0.0603525	0.0975026	0.610233	-0.935089	0.892644	-0.352527	-0.0795296	-0.300841	-0.0867277	-0.505709	-0.0115664	0.369526	0.0675293	0.0300106	0.220799	-0.706511	-1.02366	0.55638	0.159217	-0.125983	-0.758791	-0.88256	0.27821	0.51246	-0.443414	0.150967		6	-0.602011	0.014642	0.0686418	-0.423866	-0.896587	0.746347	-0.594752	0.607566	-0.513189	-0.393657	0.383813	0.523035	0.346067	-0.0353243	-0.269973
7	-0.142415	0.0106457	-0.688579	0.785033	0.312883	-0.057553	0.060998	1.04937	0.270885	-0.29376	0.311388	0.585647	0.638257	0.308889	-0.65951	-0.371737	-0.598356	-0.830155	0.293643	0.612502	0.388741	0.0747188	0.776626	-0.86703	-0.173994	-0.218491	-0.141937	-0.367409	0.131492	-0.718289	-0.585718	-0.541927		7	-0.649006	-0.165117	0.0742013	-0.260194	-0.476842	-0.360027	-0.205082	-0.167273	0.354874	-0.488778	-0.388186	-0.37887	-0.229076	0.923673	0.0536668
8	-0.32417	0.304543	0.323942	0.404787	0.24056	0.529868	0.245242	-0.0256345	0.454744	0.804602	-0.254682	-0.409711	0.359702	0.157388	0.102461	0.0824125	0.598488	0.677004	-0.769051	0.336362	-0.22084	-0.445165	0.22893	0.25929	-0.065892	0.616552	0.170211	-0.210628	0.00666129	0.157022	0.24585	-0.239033		8	0.111391	0.744901	-0.436436	-0.881126	0.409257	-0.167907	0.257777	-0.237555	-0.464217	0.369111	0.381645	0.819336	-0.150828	0.564186	0.0729772
9	-0.0275528	0.905008	-0.439554	-0.134471	0.195405	0.739054	-1.28252	0.690183	0.432957	0.182195	1.01855	-0.414571	-0.455658	-0.203982	0.185213	-0.186288	-0.357394	0.469696	0.0364385	0.614409	-0.339826	0.512393	0.171153	-0.706637	-0.194426	0.0622294	0.266944	-0.873096	0.0865311	-0.0403725	0.952768	-0.0860944		9	-0.399985	-0.608615	0.144554	-0.125231	0.450975	-1.09531	0.397193	-0.380542	0.402971	0.138676	-0.0430335	-0.0238076	0.276965	-0.500134	-1.30105
10	-0.19621	0.439132	-0.699861	0.0805292	-0.626698	-0.506698	-0.430365	-0.571994	-0.0771605	-0.487521	1.12974	-0.146867	0.336039	-0.452202	0.463344	0.12354	0.425477	-0.428592	0.215682	-0.41077	0.0925176	-0.489231	-0.846795	1.09546	-0.585866	0.0118354	0.301028	0.372688	-0.958396	0.130667	0.113446	0.43956		10	-0.0525046	0.440802	-0.0022166	0.929816	0.361745	0.173881	0.0203681	-0.829826	0.4991	0.853556	0.130037	-0.812071	0.108603	0.28642	-0.147621
11	0.286121	0.552201	0.0759111	-0.981285	0.924619	-0.534738	-0.29091	0.107869	-0.0568546	-0.450038	0.0792002	0.271242	-0.13529	-0.752125	0.00194419	-1.0607	-0.808774	0.538797	-0.589954	-0.136503	0.417555	-0.707316	0.858858	0.452085	0.529454	0.112151	0.470155	0.665671	0.490043	0.368982	-0.0972647	0.291807		11	-0.101625	-0.0590818	1.09294	0.271655	-0.128684	-0.022403	0.196673	-0.256252	0.487798	-0.20123	0.120605	-0.411712	0.616808	-0.784238	-0.0374869
12	-0.309336	-0.695774	-0.547327	-0.849157	0.0747725	0.78614	-0.144001	0.322517	0.652506	0.0344171	0.422546	0.186362	0.253599	-0.904424	0.228689	0.091737	-0.394923	0.035839	0.906316	-0.784823	-1.22834	0.0226739	-0.0755591	-0.216054	-0.197761	0.0479015	-0.198382	-0.193292	0.256916	-0.291947	-0.518847	-0.667939		12	-0.421507	-0.730005	0.223531	-0.276703	-0.756439	-0.503549	-0.300563	0.0351062	0.593054	0.0727653	0.537323	0.345184	-0.521745	0.0517608	-1.21263
13	-0.429969	-0.0480939	0.926528	0.485686	0.130685	-1.17041	-0.31501	0.0544847	-0.289926	-0.201973	-0.230189	-0.878866	-0.559119	0.211929	0.488012	-0.242587	0.171633	-0.273199	-0.224179	-0.138908	0.983916	0.0347596	0.529604	0.872205	-0.148274	-0.700651	-0.02837	-0.639554	-0.351827	-0.59582	-0.703181	-0.70813		13	-0.132258	1.11557	-0.126243	0.294213	-0.884244	0.0541855	-0.165031	0.067028	0.792403	-0.0570031	-0.356577	0.0605717	0.0876166	-0.370017	-0.570624
14	-0.308491	0.0843949	-0.0586827	0.636406	-0.912194	-0.0260401	-0.235652	0.0686147	0.619085	-0.801703	1.004	0.352483	0.196194	0.184795	-0.0915084	0.407751	1.01271	0.16929	-0.0901881	-0.0471957	-0.234892	-0.185015	-0.578779	0.0564679	-0.0354664	-0.0150522	-0.0169463	0.440916	-0.000446051	-0.335058	0.120897	0.0617801		14	-0.0749599	0.0656495	0.362404	-0.558118	-0.0464892	-0.178484	-0.695806	0.336637	-0.0616642	-1.18325	0.356204	-0.393804	0.599948	0.829232	-0.509161
15	0.850622	0.271823	0.0507268	-0.0654129	-0.275217	0.0867008	0.69288	0.495022	0.29199	0.289038	0.0532781	-0.315954	1.04183	-0.232977	-0.762017	0.663131	0.261311	0.802011	-0.275544	0.284409	-0.0719831	0.665191	-0.101336	-0.265781	-0.317148	0.75099	-0.0178639	0.37471	-0.0175146	0.936734	-0.257985	-0.419534		15	0.317392	0.219893	-0.395859	0.801849	-0.236174	-0.0762223	-0.830001	0.13774	-0.109773	-0.316751	-0.0632242	0.230205	0.85599	-0.439364	-0.635296
16	-0.130088	0.16656	0.544169	-0.123787	-0.333361	-0.154188	0.0978241	-0.675136	0.86967	-0.388044	0.307291	0.0513613	0.141126	0.0133193	0.625642	0.0524406	-0.274942	0.281741	0.150492	-0.376607	0.276368	-0.723561	0.541477	-1.20342	0.00639261	-0.0525302	0.129977	1.03981	0.736972	-0.286361	0.382772	0.718551		16	1.00338	-0.108063	0.296528	0.361406	0.820968	-1.00945	0.0711301	-0.176914	0.855564	0.712411	0.217176	0.528741	-0.0918624	0.69967	0.359433
17	0.0241854	0.592383	0.418739	-0.208888	-0.19057	-0.753066	0.649052	-0.525459	-0.071088	0.781155	0.805905	0.958727	0.308389	0.364624	0.342697	0.34686	-0.585708	-0.404377	0.174919	0.421537	-0.491053	-0.461442	0.151871	0.279709	-0.123615	-0.759141	0.595067	-1.09485	-0.726604	0.2217	0.0380699	0.888709		17	1.10015	0.349776	0.156217	-0.30339	-0.0759021	-1.26234	0.0338205	-0.201815	-1.0009	0.0453933	0.442823	-0.495513	0.889976	0.426019	0.135869
18	-0.605737	0.0115066	-0.584054	0.086937	0.207864	0.148151	-0.11568	-0.309599	0.44779	0.234754	0.271074	-0.30261	0.811041	-0.511191	-0.183965	0.636124	-0.951883	-0.660714	-0.565521	-0.201487	0.0737832	-0.155306	0.492515	-0.0357035	-0.130008	-0.0178095	-0.00534043	-0.0295194	0.0769062	0.604818	-0.202852	0.745788		18	0.277065	0.369014	0.19557	-0.523275	0.321	-0.0111531	0.0993525	-0.128971	0.294932	-0.0955856	-0.0145365	-0.402339	-1.11093	0.260423	-0.703286
19	0.00717995	0.672919	0.834101	0.702599	0.350085	-0.612017	0.175636	-0.24278	-0.587878	0.190936	0.509721	-0.990184	-0.529214	-0.393318	0.944041	0.0766688	-0.841018	-0.149545	0.297807	0.145578	0.396998	0.0791475	-0.184895	0.136935	-0.153838	0.0693031	-0.251377	0.536526	0.290563	-0.317471	-0.127631	0.0372785		19	-0.708308	0.16447	-0.393015	-0.219393	0.00794591	0.215147	1.09845	0.14847	0.231577	-0.523622	0.0611639	-0.026969	-0.0701211	0.322479	0.715019
20	-0.0572531	0.251269	1.08951	-0.424616	0.583915	-0.237476	-0.202989	0.990577	0.240514	-0.829856	0.0140154	0.909384	0.19115	-0.0869695	-0.289037	0.221415	0.351533	0.422005	-0.372016	0.17173	-0.0348956	0.429496	-0.0419192	0.570637	0.82556	-0.266142	-0.35107	0.134536	-0.103727	0.0286493	-1.24582	0.0116303		20	0.639411	0.264333	0.223711	-0.134906	-0.131837	0.254129	-0.576682	0.264249	-0.153094	1.15695	0.0622913	-0.413882	0.568829	1.14237	-0.911008
21	-0.228738	0.0558714	-0.0386789	-0.593052	0.301473	0.258446	-0.544919	0.121572	-1.04283	0.479426	-0.819685	-0.157585	0.339365	0.211822	0.110636	-0.247835	0.752616	0.634177	0.161612	-0.633647	-0.125147	-0.264564	1.01995	-1.01719	-0.677173	0.359012	-0.319776	0.202926	-0.160738	-0.116851	-0.96903	-0.459604		21	0.112125	-0.646352	0.176991	-0.659136	-0.814997	-0.469255	-0.759338	0.103471	-0.858153	-0.133797	-0.179268	-0.967066	1.16248	-0.304051	-0.956009
22	-0.0233903	0.164905	-0.148271	0.517499	-0.61098	-0.352269	-0.712681	-0.141534	0.18544	0.501711	0.0472895	0.366842	0.630068	0.337383	-0.776853	1.02604	-0.183798	-0.0737162	0.491148	-0.173604	0.664218	-0.313342	0.268908	-0.88763	0.869924	0.15359	0.0188205	-0.312734	-0.0886621	0.49147	-0.227543	-0.00103895		22	-0.930472	0.8868	-0.0516598	-0.0422326	-0.958369	-0.40993	-1.07729	0.207906	-0.59697	-0.434552	-0.015833	0.0466916	-0.288488	-0.683076	-0.759232
23	-1.32812	-0.526218	-1.33262	0.239924	-0.266548	0.0888528	0.0985009	0.333437	-0.482524	0.138935	-0.365111	0.399576	-0.40669	0.0805621	-1.03644	0.894574	0.137862	0.422801	0.19367	0.129845	0.795196	0.538151	0.444281	0.731275	0.779775	-0.946798	0.698917	-0.33068	0.0643747	-0.317896	-0.4948	0.156693		23	-0.566439	0.213557	0.220442	-0.0886938	-0.0572759	1.15127	-0.117487	0.12918	-0.56273	0.302104	-1.20349	0.19565	1.0885	0.614489	-0.770968
24	0.447458	-0.278059	0.494024	0.016905	0.312214	-0.603349	0.764862	0.431874	-0.381371	-0.229453	-0.440709	0.672642	-0.235885	0.205382	-0.249084	-0.665583	-0.00579294	-0.643219	-0.342249	-0.12749	0.0224024	0.464436	0.147039	-0.539784	-0.611457	0.540141	-0.855078	-0.564725	-0.549968	-0.193087	-0.723532	0.621138		24	-0.5946	-0.0658401	0.826659	-0.0910875	-0.0506461	-0.787026	-0.326357	0.542345	0.210702	0.389511	-0.0184157	0.127137	-0.293349	0.12525	-0.190603
25	0.50449	-0.0555122	-0.681618	-0.539803	-0.0530561	0.242495	-0.28765	0.505319	-0.338497	0.134517	-0.199575	0.610706	0.293144	0.316326	0.366477	0.217861	0.55195	-0.0179084	0.281757	0.876561	0.667077	0.968555	-0.536992	-0.752375	0.348007	-1.02359	-0.327832	-0.120324	0.22353	-0.298335	-0.554332	0.0920066		25	0.150448	0.199137	0.0512789	0.267476	-0.484332	-0.0580244	-0.425718	0.0371917	0.326494	-0.651427	0.842569	-0.128645	-0.697239	0.0779192	-0.278813
26	0.173789	0.556327	0.434902	-0.108874	-0.178338	-0.467916	0.66246	0.191652	0.289105	-0.512766	-0.892366	-0.202992	0.751011	-0.487673	0.427397	-0.0291078	-0.0372797	-0.239903	-0.30105	0.0145241	-0.741594	0.672075	0.509966	-0.693629	0.227198	0.0328929	0.277166	0.784554	-0.599615	-0.000797933	0.601612	-0.185681		26	-0.316942	-0.389004	-0.182364	0.774044	-0.308019	0.662332	-0.024529	0.799163	-0.0339322	0.147848	0.606992	1.05622	0.376981	-0.148899	-0.676517
27	-0.261363	0.402725	-0.44667	0.595826	0.29999	-0.239188	-0.0231004	-1.53853	0.944766	-0.384113	0.0237985	0.486836	0.65433	0.780817	-0.738997	0.889983	0.525532	-0.32862	-0.108473	0.367953	0.375183	-0.034161	0.872318	-0.333438	0.631216	-0.107986	-0.922492	0.00413882	-0.369481	0.700479	-0.984465	0.45719		27	0.552155	-0.242599	-0.00915663	0.495715	0.178166	-0.083168	0.086281	-8.61609e-05	-0.399086	0.401785	0.0372937	-0.52329	0.972599	0.261057	0.0653529
28	0.0174507	0.482539	-0.132595	-0.652223	0.239604	0.115217	-0.206614	0.0322861	0.255878	0.570434	0.0837713	0.287274	1.14447	0.027894	0.292513	-0.958032	-0.490371	-0.59321	-1.18972	0.443094	0.402852	-0.0317495	-0.337077	-1.02388	0.301781	-0.149482	0.591971	0.372339	0.103541	0.149484	0.0851003	-0.630342		28	0.34071	0.248112	0.693298	-0.152458	-0.150153	-0.226946	-0.97012	0.898954	0.174726	-0.441795	-0.44522	0.0868537	-1.10475	0.171002	-1.06843
29	-0.105086	0.075557	0.495116	0.152584	-0.587044	0.0649908	-0.456979	0.332497	1.11708	0.105743	0.145	0.96979	0.938868	-0.159473	0.685114	0.479201	-0.715503	-0.127013	0.125369	-1.16103	0.0173833	-0.565218	0.643312	-1.28982	0.320333	0.719375	0.272332	0.0618129	0.913857	-0.486302	0.560715	0.190202		29	-0.427815	0.961109	0.136349	-1.11259	0.0290678	0.146545	-0.0541148	-0.185123	0.647567	-0.48222	0.113916	-0.385335	-0.308789	0.391679	-0.0217447
30	-0.625565	0.0111497	-0.637694	0.82417	-0.295003	0.795257	-0.244145	-0.912245	-1.44121	-0.995316	-0.532682	0.275493	0.315827	0.0586893	-0.154259	0.296204	0.0794262	-0.0845855	-0.299514	0.122701	-0.1225	-0.118337	-0.0540928	-0.186964	-0.722737	0.325067	0.734978	0.0855099	0.386101	0.464265	0.582204	-0.299678		30	-0.478289	-0.25401	0.0961849	-0.897964	0.471362	0.252285	-0.538758	-0.0657677	0.276025	0.228317	-0.160917	-0.138145	-0.221626	-0.40283	-0.0876309
31	-0.399099	-0.307023	0.978347	0.243509	-0.249361	0.0307115	-0.123424	0.277327	0.467924	-0.444068	-0.497959	-0.0992354	0.22411	0.184218	-0.179185	0.253298	1.00635	-0.0107834	-0.0710395	0.958059	1.03509	0.399078	0.079045	0.287844	-0.393828	0.0680815	-0.901368	-0.497407	0.347845	-0.049098	-0.132115	0.05906		31	-0.234873	0.780166	0.310783	-0.883442	0.546266	-0.537755	0.288065	-0.0415787	0.623176	0.213432	0.169252	0.00932754	0.129581	-0.662133	0.0976525
32	-0.0947281	0.236605	-0.330496	0.486665	0.683202	-0.238662	0.777043	-0.551118	-0.548235	-0.301285	-1.166	0.451038	-0.117066	-0.287546	-0.335216	-0.100325	0.874589	-0.309281	0.149117	-0.327377	-0.0979955	0.334021	-0.396151	-0.236139	-0.324891	0.245953	-0.011575	-0.423086	0.487474	0.157766	-0.622321	0.200182		32	-0.150907	-0.393092	0.482248	0.645166	0.540605	0.242813	0.315763	0.324337	0.0075092	-0.369665	0.245503	0.463013	-0.337024	-0.739463	-0.244944
n6	1	2	3	4	5	6	7	8	9	10	11	12	13	14	15	16	17	18	19	20	21	22	23	24	25	26	27	28	29	30	31	32		n16	1	2	3	4	5	6	7	8	9	10	11	12	13	14	15
1	-0.433642	0.363094	0.186243	0.408694	0.0648366	-0.125857	0.308975	-0.659311	0.0825412	-0.576736	-0.0566207	-0.00610697	0.501183	-0.776887	0.265927	0.151582	-0.16619	-0.538781	0.503682	-0.2871	0.9223	0.698641	0.816609	-0.81598	0.677513	-0.81211	-0.211078	0.409847	0.0634924	-0.125883	0.0776899	0.149468		1	-0.349161	0.14497	-0.464724	-0.510181	0.377936	-0.39268	0.107324	-0.180872	0.439944	-0.0425279	-0.261791	-0.0737739	-0.0688078	0.612428	0.804785
2	0.00727728	-0.336968	-0.376462	-0.0550903	-0.227807	-0.105269	-0.500099	0.0386148	-0.0738361	-0.111394	0.893966	0.156443	-0.407815	-0.331432	-0.300676	-0.628006	0.011003	0.22371	-0.404809	-0.685929	0.972663	-0.357794	0.355257	0.19134	1.02977	0.674652	-0.0143082	-0.448805	0.0970695	0.0124924	-0.75524	0.351942		2	-0.0955687	-0.00424491	-0.737655	-0.995076	-0.563596	0.0216531	-0.791708	-0.546751	0.582536	-0.478269	-0.727758	-0.081494	0.544408	0.394713	-0.185299
3	0.482752	-0.243492	0.498141	0.196963	-0.343283	0.579887	0.0666063	0.306586	0.0315864	0.418569	0.571629	0.503744	0.133432	-0.241643	-0.678147	-0.101244	0.324661	-0.435334	0.379679	-1.10071	-0.448956	-1.01943	-0.422397	-0.794646	-0.423478	-0.105144	0.0844395	0.0375415	-0.296224	0.126324	0.0587055	-0.983103		3	0.248086	0.208923	-0.161873	0.0867041	0.204789	0.26678	0.192606	-1.10576	-0.0589785	0.674767	-0.657534	-0.631294	0.563201	-0.559449	-0.65324
4	0.222929	1.06704	-0.883726	-0.702346	-0.597107	-0.350304	0.29355	0.0373994	-0.292078	-0.196849	0.73743	-0.867596	-0.83404	0.118693	0.330062	0.196333	-0.568173	0.418793	-0.664317	-0.541395	0.641274	-0.0230475	0.50906	0.0181023	-0.0778064	-0.0985352	0.271024	0.388847	-0.011873	0.0743974	0.515883	0.301745		4	-0.646452	-0.560737	0.269786	0.902996	-0.0109174	0.364874	-1.12882	0.35524	-0.661189	-0.127483	-0.503309	0.211249	-0.613341	0.37875	0.511253
5	0.250544	0.502019	0.134342	-0.640008	0.553416	0.714452	0.0168962	0.217426	0.590462	-0.219902	-0.471805	-0.470257	-0.724755	0.127456	-0.127444	-0.0534361	-0.0146011	1.00668	0.501359	0.922254	0.193791	0.0483405	-0.594471	0.130424	-0.192368	0.128411	0.167006	-0.82854	0.0736655	0.0275293	0.296307	0.225644		5	0.103472	0.704494	0.349949	0.695628	0.145863	-0.118816	-0.107701	-0.0530257	-0.4768	-0.719232	0.61464	0.0657243	-1.25357	-0.269599	-0.300197
6	0.511388	0.319902	-0.124837	0.339628	0.0465422	-0.538206	-0.62918	-0.420942	0.41406	-0.0665482	0.888247	0.247023	-0.200505	-0.0502616	-0.620527	0.637829	0.0492267	0.758772	0.317908	0.0611451	0.28859	-0.0164016	0.572244	-1.33206	0.204791	-0.414388	0.139351	-0.225473	-0.151733	-0.0290301	0.25221	-0.0280669		6	-0.045317	-0.0984832	0.2071	-0.771335	0.319027	-0.507674	-0.422634	0.589552	0.289522	0.986735	0.249003	0.217585	0.314406	-0.662024	-0.14533
7	-0.203626	0.102539	-0.0231065	-0.80943	0.774312	-0.101322	-0.219978	0.60682	0.443991	-0.531184	0.188766	0.195159	-1.06175	0.87531	-0.190302	0.704017	0.609679	0.336878	0.351473	0.145687	0.0787061	-0.796227	0.756123	0.498548	-0.614403	-0.158787	0.0369226	0.00218398	-0.451851	-0.240583	-0.336988	-0.312778		7	-0.181381	-0.78099	-0.0974154	-0.116297	-0.111719	0.355782	0.109437	-0.101384	0.110288	0.0502521	-0.0303282	-0.329203	-0.666888	0.0462718	-0.36567
8	-0.53049	0.394125	-0.340849	0.689014	0.482681	-0.707701	0.231277	-0.144886	0.292445	0.536589	-0.408587	0.417541	-0.00149743	0.0358808	0.292274	-0.544724	-0.647244	0.218624	-0.228103	0.108936	0.381181	-0.390736	0.74603	0.0119999	0.186675	-0.255686	0.339859	0.0921734	-0.51418	-0.0129773	-0.202926	-0.429642		8	-0.537415	-0.471055	0.0706778	0.152647	0.383538	-0.647264	0.23091	1.0515	0.334084	0.266674	0.00718704	-1.13385	-1.08475	-0.879047	0.323921
9	0.61994	-0.610722	-0.110103	-0.166621	-0.380194	0.131214	-0.0762231	0.415354	0.385404	0.353297	0.192127	-0.606651	1.13515	-0.404453	0.273465	0.160717	-0.362756	0.297007	0.169864	-0.75878	0.223918	0.797504	-0.148256	0.747194	0.00571001	-0.026136	0.732895	0.439761	-0.841537	0.113322	-0.632768	-0.333601		9	0.50644	-1.35521	1.01169	0.0583878	0.224984	0.0628873	0.238372	-1.0811	0.128815	0.966634	-0.832605	-0.397956	-0.329963	-0.29406	-0.531038
10	0.313705	-0.0709583	0.253993	0.244946	-0.305445	-0.838529	0.786783	0.524363	-0.129205	-0.430237	-0.477393	0.470485	-0.0618412	-0.0396998	0.308894	-0.00737308	-0.556718	-0.115945	0.218049	-0.367575	0.610915	-0.925345	-0.0383664	0.884418	-0.603144	0.145717	-0.299156	0.107763	-0.043362	0.40384	0.301854	0.0475172		10	0.0443729	-0.253981	-0.587544	0.0371011	0.374885	-0.522821	-1.00854	0.542003	-0.556656	-0.0933522	-0.0750607	0.59866	0.207931	-0.260033	-0.34865
11	0.0459168	-0.61425	-0.569289	0.504419	0.240439	-0.0735979	0.128032	0.572068	0.230608	-0.011141	1.0596	-0.648901	-0.16965	0.124911	0.168405	-0.218016	-0.769888	-0.124306	0.378336	0.166537	0.866414	-0.326154	-0.170415	1.15007	0.814609	-0.183275	-0.722826	0.201987	0.315307	-0.074238	-0.231089	0.766509		11	0.344934	0.355028	-0.764839	-0.0798037	-0.429776	0.136213	0.124476	0.0578857	0.0254864	0.551921	0.119911	0.454531	0.42082	-0.321712	-0.367993
12	-0.451559	0.561834	-0.444259	0.390389	0.956553	0.733569	0.83254	-1.08391	0.522697	-0.931356	-0.172368	-0.059283	-1.0433	-0.281479	0.331101	-0.159319	-1.1733	-0.751413	0.708215	0.0254009	-0.171162	1.1539	0.15551	-0.578949	0.882894	-0.689323	-0.410406	-0.663569	0.673122	-0.125423	0.331677	-0.549777		12	0.518248	-0.23432	0.411946	-0.536477	-0.352443	-0.898469	0.442962	0.397183	-0.105671	-0.543861	-0.426114	0.0989932	0.121766	-0.883631	-0.0403407
13	0.154599	0.178821	-0.415693	-0.586005	-0.0823358	0.339285	0.785115	-0.669334	0.344982	0.348886	0.864172	0.0582911	-0.685829	0.732758	-0.919568	0.364354	-0.670265	-1.31069	-0.127929	-0.454392	0.267696	-0.119577	0.0515159	-0.948078	0.281682	0.11175	0.0146334	0.123009	-0.924376	0.181701	0.289588	-1.55077		13	-0.777785	-0.0965897	-0.46387	-0.396279	0.209892	0.0716846	0.280513	0.731364	-0.409179	0.260212	-0.0999889	0.857436	0.658656	-0.0612863	0.0120544
14	0.150628	-0.0421549	-0.12359	0.613362	-0.0662693	-0.456379	0.155673	-0.434254	-0.0681589	0.0930704	-0.0771697	0.438212	-0.666811	0.728441	0.0778714	0.157849	0.525948	-0.403835	0.552283	-1.088	0.0154119	0.231427	0.195772	-0.124457	-0.503516	-0.640512	0.452076	0.611986	-0.341654	0.466795	-0.11356	0.0058199		14	-0.385961	0.499111	-0.236447	-0.772254	-0.0873595	-0.330085	-0.0927142	-0.396455	-0.406254	0.187916	0.595609	0.37291	0.308027	-0.444131	-0.737181
15	-0.0471811	0.905908	-0.292561	-0.628445	-0.10794	-0.228428	-0.573414	-0.475134	-0.309968	-0.668829	0.386892	0.12569	0.523436	0.722375	-0.976625	-0.198637	0.0313649	0.0562853	0.122243	-0.00036697	-0.336422	-0.601799	0.0274517	-0.178313	-0.10812	-0.431145	-0.264516	-0.189654	0.576004	0.0647646	-0.229976	0.487535		15	0.0669575	-0.558496	-0.415804	0.744003	0.0897914	0.281661	0.2823	-0.344123	0.161885	-0.208831	0.367615	0.0263128	0.0330858	-0.576936	0.336988
16	0.123293	-0.260114	-0.286421	0.943957	0.084916	0.00961966	0.46249	0.525051	-0.0854658	-0.232699	-0.169441	0.263395	-0.261691	0.352268	-1.10289	-0.0205629	0.0693588	-0.0740021	-0.117411	-0.076183	0.469492	-0.806483	-0.135117	0.287899	-0.5616	0.287821	0.209391	-0.927122	0.168083	-0.0561037	0.281649	-0.193532		16	0.097429	-0.41959	0.87944	0.304095	0.194166	-0.403969	-0.111264	0.054892	0.221599	-0.0738883	-0.244508	-0.835328	-0.0402092	-0.238802	1.04756
17	-0.864665	0.743989	0.281192	0.421684	-0.218449	0.653952	0.411177	0.375557	-0.398945	0.791456	0.120887	-0.734011	-0.509624	-0.120837	-0.0483165	-0.0245254	-0.157795	-0.396451	0.343765	-0.41464	-1.41614	1.13231	-0.415829	0.524266	-0.343777	0.521089	-0.169034	-0.102024	-0.245113	0.810029	0.246108	0.254259		17	-0.297861	0.368517	-0.153471	-0.69527	0.478519	-0.524799	-0.431351	0.738921	0.111623	-0.20644	0.451426	-0.163186	0.86945	0.432335	0.373461
18	-0.517737	-0.251607	0.15416	0.922791	0.177116	-0.12153	-0.705636	-0.0392453	-0.0343051	0.473457	0.5164	0.138819	-0.115822	-0.530418	0.143368	0.213188	-0.179642	0.38488	-0.139474	0.0928803	0.331604	-0.530712	0.334908	0.272819	-0.459497	0.562826	-0.127518	0.269004	-1.12751	0.199459	0.570436	-0.147756		18	-0.0235649	-1.1148	-0.343223	0.250592	-0.56466	-0.280944	-0.663716	0.226204	-0.40808	-0.0663073	-0.123281	-0.504505	1.10824	0.276942	-0.00987838
19	0.935927	0.172816	0.197202	-0.0105831	-0.401696	0.183815	-0.253159	0.434332	0.116154	-0.0939799	0.326944	0.283977	0.0570333	0.913065	0.442527	-0.677561	-0.418028	-0.119007	0.90573	0.0101921	-0.644987	0.394496	-0.267647	-0.235626	0.255772	0.512043	0.403087	-0.252042	0.182308	-0.249621	-0.0577737	0.696182		19	-0.456167	0.482746	-0.287784	0.838859	1.05138	-0.49301	-0.262416	-0.202062	1.06612	-0.754947	-0.102379	0.455092	-0.365093	-0.634397	0.629896
20	-0.0543139	-1.19393	0.039981	0.76163	0.392758	0.422928	-0.0813076	-0.158256	-0.672912	0.864163	-0.919836	0.392453	0.540147	0.598753	-1.01703	-0.0292904	0.0615299	0.693507	-0.0794058	0.118435	-0.171378	-0.355506	-0.428424	-0.918101	0.560974	-0.272203	0.929673	0.864555	-0.267624	-0.30888	0.390118	-0.102641		20	-0.967285	-0.0967727	-0.998117	-0.986791	0.262158	0.439745	-1.05357	0.0465604	0.869732	-0.18049	0.121574	-0.0246275	-0.855264	-0.136893	-0.32186
21	0.287283	-0.638987	0.0651426	-0.461262	0.112964	-0.441237	0.432691	-0.491585	0.452488	-0.222868	-0.141075	-0.445708	0.407531	0.0197703	0.114216	-0.752395	-0.333898	-0.546988	1.02812	0.510084	0.0668056	1.09039	0.352198	0.00890926	-0.00878076	1.07017	-0.459043	0.664239	0.743605	-0.169944	-0.219561	-0.581299		21	0.161895	-0.226207	0.777721	-0.499377	-0.061541	0.714749	0.0712763	0.221701	-0.231779	0.288861	-1.04746	-0.0633059	-0.619243	0.165548	0.218616
22	0.284532	0.245306	0.0118125	0.58521	0.0276568	0.152266	0.232954	0.611779	0.423242	0.250322	-0.222067	0.206502	-1.21451	0.0859392	-0.279068	0.383745	0.0535152	-0.420828	-0.743273	-1.20964	-0.749501	-0.0244309	-0.0372259	0.365922	-0.222377	-0.310349	-0.333528	-0.121837	0.156381	-0.70635	-0.577961	0.46285		22	-0.104931	0.0957708	-0.0494102	0.0811789	0.526283	-0.255664	-0.0117759	0.147816	-0.517699	-0.235905	-0.267189	0.402218	-0.427442	0.00310677	-0.967109
23	-0.369799	0.21974	0.200175	0.229366	-0.416094	0.206415	-0.164681	0.21701	0.230018	-0.289417	-0.448045	0.654032	-0.393775	1.05155	0.0883353	0.127685	-0.119639	0.182453	-0.586588	-0.952445	-0.187474	0.356384	0.711182	0.437332	0.0598723	-0.577509	-0.627802	0.702518	-0.219487	-0.291616	-0.303734	0.191372		23	0.480602	0.915298	-0.305802	-0.589438	0.545123	0.546803	-0.915174	0.727258	0.310142	-0.528978	1.07948	-0.304025	0.0356687	-0.414132	-0.0941854
24	0.606758	0.563638	0.0321569	0.0354078	0.197529	-0.0419069	0.599628	-0.509002	0.166344	0.588141	-0.696581	-0.237469	0.184914	0.00123999	0.780707	-0.959477	-0.0421319	-0.215842	-0.47738	0.590563	-0.855725	0.129088	-0.098888	-0.213276	-0.00920079	-0.0384856	0.587528	-0.0872252	-0.156981	0.487736	-1.19015	-0.0157886		24	-0.456782	0.0270172	-0.0287871	-0.583611	0.0752312	-0.632396	0.322746	0.153396	1.01664	-0.247534	0.348826	-0.0225868	-0.142281	0.0246675	-0.0113108
25	-0.562648	-0.110294	0.322632	0.199418	0.075019	0.600255	0.682746	-0.137108	-0.205917	-0.471675	-0.122983	-1.12077	0.955435	0.229068	0.551798	0.357865	-0.183424	-0.570967	0.387079	0.12964	-0.289578	-0.430582	0.2213	0.632064	-0.927474	-0.536983	-0.396798	-0.0846588	-0.108073	0.47543	0.523834	-0.443677		25	0.0958575	0.852376	0.579696	0.0614854	0.150168	-0.304905	-0.910808	-0.0481016	-0.151787	-0.0766698	-0.03487	0.131624	0.33841	0.493146	-0.57714
26	-0.821725	-0.158342	0.307877	-0.12005	0.0868191	-0.12527	0.0505426	-0.664951	-1.00037	-0.635218	-0.413158	0.346963	-0.189364	-0.886857	0.314916	-0.571401	-0.104965	-0.044448	0.270354	-0.742046	-0.6399	-0.0405456	-0.0612567	0.783397	0.662653	-0.237573	0.240348	-0.3007	-0.657932	-0.698152	-0.589879	-1.75865		26	1.03135	0.444601	0.668388	-0.16669	-0.204713	0.341252	0.463157	0.766632	-0.138029	-0.43469	0.284016	0.037998	-0.214479	0.51335	0.226741
27	-1.01204	0.761214	0.0414943	1.1622	0.19791	0.395458	0.282233	-0.539087	0.678439	0.0726085	-0.110356	-0.351418	0.256727	-0.462177	-0.619275	-0.160761	0.243201	-0.0133494	0.613679	-0.44774	0.419459	-0.179292	-0.947074	-0.475627	0.216923	-1.17036	1.00508	-0.458364	0.0321189	-0.135612	0.00602876	-0.202407		27	0.465231	0.0315765	-0.249002	-0.602613	0.382608	0.147797	1.01091	0.270276	0.00678275	-0.297282	-0.724447	0.800675	-0.35017	-0.104251	0.603773
28	-0.0413506	-1.31835	-0.460687	-0.0840454	0.490139	-0.186433	0.606705	-0.205477	-0.34317	-0.313541	0.745271	0.884559	0.453795	0.293231	-0.355292	0.841961	-0.253233	0.563445	-0.479047	0.127499	0.344575	0.405441	-0.130315	0.0350412	0.492734	-0.417284	0.014579	0.0306997	-0.798695	0.0941551	-0.658346	-0.600199		28	-0.065312	-0.469317	-0.688271	-0.671098	0.650232	0.73802	0.543383	0.0862595	0.266823	0.321144	0.0366881	0.1007	-0.391411	0.771583	0.281169
29	0.167194	-0.721426	-0.478399	0.623099	-0.500746	0.0972725	0.110428	-0.0985635	0.82138	0.188522	-0.641863	-0.728368	0.968438	0.417548	-0.223207	0.882928	0.452754	-0.259652	0.395831	0.235163	-0.724669	0.525613	0.320294	-0.15663	0.452417	0.361809	0.250644	-0.392588	-0.126974	0.394577	0.355994	-0.411702		29	-0.101287	0.957262	0.0592719	0.0805568	-0.16381	-0.370686	-0.113881	0.49976	0.45844	0.209828	0.38746	0.360942	-0.416132	0.590685	-0.464916
30	-0.332075	-0.56373	0.163379	0.456581	0.271136	0.330079	-0.0608748	0.166839	0.0633063	0.372139	-0.359614	-0.500477	-0.949912	0.173469	0.0582219	0.4814	0.225715	0.0500084	0.151423	-0.963562	0.445156	0.440249	-0.921219	-0.0149438	-1.06359	-0.289465	0.754959	0.0940625	0.0794997	-0.470546	0.0367074	-0.132251		30	-0.601698	-0.335156	-0.0439084	-1.17772	1.04481	-1.3402	-0.0770885	0.746397	-0.221039	0.100868	-1.23539	1.07109	-0.0904695	0.0608362	-0.324962
31	0.100162	-0.0110034	-0.68028	-0.183822	-0.0364196	-0.359141	0.411348	0.518519	0.511229	-0.32758	1.12908	-0.019362	-0.376272	-0.176568	-0.142612	-1.34133	-0.0652637	0.797504	-0.0193064	0.0723876	0.156275	0.378404	0.771013	0.258383	0.84412	-0.56967	0.285758	0.111277	-0.143836	-0.284566	-0.101827	-0.152756		31	0.423715	0.319208	-0.620986	-0.476615	-0.497763	-0.277757	0.169918	0.326522	0.0120403	0.79536	0.652832	0.841862	0.45458	0.644517	0.22418
32	0.389472	-0.263895	-0.183825	-0.676337	-0.82428	-0.173784	0.0167799	0.878644	0.272028	0.173361	-0.187165	-0.379696	-0.513239	-0.228537	-0.757958	-0.38081	-0.156643	-0.0389268	-0.22614	-0.372306	-0.110533	-0.189008	-0.252432	-0.649777	-0.950166	0.71893	-0.377315	0.6847	0.33419	-0.343327	0.321878	-0.354028		32	-0.538324	0.222637	0.00902359	0.726938	-0.570341	-0.649964	0.0263139	0.675869	-0.750894	-0.275952	0.0117275	0.503229	-0.641901	0.313245	-0.765638
n7	1	2	3	4	5	6	7	8	9	10	11	12	13	14	15	16	17	18	19	20	21	22	23	24	25	26	27	28	29	30	31	32		n17	1	2	3	4	5	6	7	8	9	10	11	12	13	14	15
1	0.155385	0.33849	-0.248011	0.149796	-0.158035	0.633754	-0.435915	0.331438	0.983178	1.05686	-0.121395	-0.0256858	-1.00681	-0.174605	0.889986	-0.492758	-0.227009	-0.364765	-0.171259	-0.787341	-0.701541	0.090117	0.498717	-0.0493835	0.321023	0.000859214	0.184549	-0.401644	-0.0464826	0.935351	-0.772068	0.104197		1	0.046639	0.214839	0.670134	-0.377425	0.486089	0.472749	-0.185757	0.409865	-0.560671	-1.04641	-0.123733	0.0681506	0.177562	-0.162289	0.306493
2	-0.242569	0.715866	-0.14455	-0.774378	0.666389	1.07894	-0.246853	-0.787315	-0.0347846	0.890856	0.0209159	0.294574	0.272107	0.351157	0.30903	-0.67908	0.262277	-0.559503	0.426199	-0.0295406	0.439312	0.0167935	-0.0184433	-0.581988	0.108726	-0.244235	0.71865	-0.109677	-0.605071	0.646257	0.659003	-0.0489408		2	-0.0608632	0.863671	-0.53404	0.651462	-0.178248	-1.27193	-0.0527897	1.0676	-0.0106009	0.0485338	0.211287	0.091252	0.529443	0.313718	-0.773844
3	-0.235939	0.223772	0.15252	0.26442	0.0243957	0.0512723	0.846529	-0.00948703	0.263165	0.699453	-0.396535	-0.405633	0.388702	-0.353097	-0.250686	0.304746	-0.10439	-0.149709	0.1755	-0.683889	0.348461	-0.673935	0.14682	0.133043	-0.221714	-0.674915	-0.293713	0.0690107	0.0160053	0.403314	-0.454208	0.348558		3	0.00213139	-0.113537	-1.20794	-0.171907	-0.0842609	0.00225634	0.146597	-1.09073	0.876613	0.104563	0.0436897	0.615393	0.0359353	-0.0417995	0.346317
4	0.598222	0.295941	0.304073	0.55312	-0.516037	-1.00511	0.092074	-0.57117	-0.0359064	-0.63515	-0.28384	0.905519	-0.0479437	-0.44468	-0.309633	0.252252	-0.350477	0.270947	-0.440881	0.0458615	0.632013	-0.562301	-0.0784821	-0.846401	0.688664	-0.499363	0.758381	0.182901	-0.195204	0.345031	-1.1391	-0.108267		4	-0.159749	0.39813	0.16294	-0.193567	-0.423322	0.719211	-0.212638	-0.158845	-0.0660425	0.0763185	0.547263	0.653163	0.836846	-0.125144	0.471228
5	0.255483	1.14471	-0.0801061	1.09642	-0.478709	-0.767028	-0.358148	-0.0883861	-0.634417	0.482132	0.122086	-0.767955	-0.241369	-0.0504077	-0.288673	0.403928	-0.973576	-0.696233	-0.70148	0.0550428	0.638111	0.342358	-1.01494	0.10249	-0.479213	-0.771591	-0.0521629	0.389201	-1.1586	0.60215	0.163594	0.0323285		5	-0.189843	-0.481467	0.294183	-0.602671	-0.0694268	0.507332	-0.316779	0.647701	-0.0715226	-0.719577	0.63234	-0.637816	-0.642651	-0.145286	0.223395
6	-1.26035	-0.927495	-0.711604	0.0328422	0.625055	-0.928675	0.388121	0.033095	-0.0929417	0.37554	0.262462	-0.241793	0.599667	-0.221835	-0.00231988	-0.270144	-0.142102	-0.124314	0.223608	-0.175743	0.0744366	0.653435	0.196766	0.573851	-0.0147824	0.417206	-0.714603	-0.802894	-0.496609	-0.392308	0.0363496	-0.490062		6	0.358121	-0.81795	-0.463874	0.2851	-0.715967	-0.752825	-0.131877	-0.675049	0.740004	-0.0417809	0.0856876	-0.203032	0.369965	-1.25127	0.712642
7	-0.455291	-0.035042	0.385862	0.151481	-0.477622	0.402743	0.863553	-0.531237	0.567048	-0.268743	0.191438	-0.0420344	0.383496	-0.217656	-0.0240506	-0.579049	1.02603	0.575471	0.0107804	-0.31267	1.07205	-0.0443125	0.0319898	-0.324397	0.191309	0.400894	0.418184	0.35158	-0.0836251	-0.233571	0.180847	-0.174541		7	-0.931624	-0.0869885	-0.593243	-0.308485	-0.179443	-0.156857	0.644612	-0.596774	0.293852	-0.0961602	-0.116119	1.00114	-0.420008	-0.348996	1.01283
8	0.786731	0.100425	0.449305	-0.409526	0.351348	-0.00225383	0.0871974	0.392056	0.199828	0.908718	0.541689	-0.633328	0.911263	0.829825	0.384826	0.413902	0.781397	0.816896	-0.412385	-0.460801	0.243856	0.480743	-0.839099	0.33232	-0.563603	-0.552289	0.907335	-0.0604591	-0.289149	0.536767	0.691291	0.10479		8	0.361718	-0.708329	0.211577	-0.152704	-0.629374	-0.300417	-0.00109452	-0.373612	-0.0820629	-0.42664	0.210529	-0.091015	0.148876	0.0512733	-0.438806
9	-0.048872	0.731922	-0.582577	0.794473	0.0715887	0.0232005	0.570277	-0.445815	0.412372	-0.245364	-0.169013	0.454515	-0.558767	0.70489	0.383154	0.0556596	0.899973	-0.145498	-0.0375275	0.50465	-0.169107	0.356832	0.127798	-0.220678	0.142347	0.135595	0.0992299	0.350385	-0.403431	0.101793	-0.541513	-0.411268		9	-0.194029	0.672462	0.249846	0.869299	0.00150353	0.239021	0.12662	0.601739	-0.598782	-0.587794	-0.500999	-0.491891	0.241362	-0.234094	0.533607
10	-0.352663	0.0277928	0.579841	-0.569674	-0.387588	0.241881	-0.234764	0.0174287	-0.32029	0.216148	-0.450988	0.323632	0.591867	-0.292966	-0.0613075	0.308964	0.367321	-0.460207	0.254402	-0.361799	0.363493	-0.489701	-0.0786035	-0.103755	0.333998	-0.817188	0.0309245	-0.0945615	0.124266	-0.0620132	0.105077	0.277326		10	-0.30344	-0.467113	1.13622	-0.642578	-0.148705	-0.00749728	0.203515	0.156494	0.0527585	-0.176799	-0.124442	0.0595992	0.362123	0.261371	0.425085
11	-0.353616	0.210185	-0.728389	-0.0206802	0.281983	-0.837813	0.412692	-0.338932	-0.346362	-0.416733	0.386441	-0.193175	-0.609385	0.192428	0.60741	0.30606	1.08407	-0.755421	0.10771	0.425699	0.152718	-0.694095	-0.745956	-0.49963	-0.475374	0.158828	-0.280903	0.590033	0.702535	0.8916	0.0807401	0.734514		11	-0.413488	0.067266	0.32361	0.111518	-0.563886	0.295197	0.580675	-0.177159	0.271292	0.374531	-0.604735	-0.242359	-0.25972	-0.525152	-0.255177
12	0.43255	-0.0861031	0.0877647	0.781187	-0.688414	-0.286406	-0.893878	0.587068	-0.0207323	0.113831	0.145736	0.344858	0.192042	0.314254	-0.596011	0.664836	0.227902	-0.759077	-0.269481	-0.794835	-0.156615	0.864824	-0.872191	0.0230727	0.467548	-0.408962	-0.342724	0.857193	-0.072775	0.99345	-0.170355	0.582204		12	0.392701	-0.684672	0.410995	0.607118	0.873252	-0.740065	0.188396	-0.417123	-0.502758	0.678912	0.0285224	-0.101648	0.531706	0.0779234	0.871757
13	-0.825545	0.0959191	0.311167	0.520466	-0.304044	-0.0555153	0.232299	-1.17757	0.0766193	0.0955582	-0.144306	0.509139	0.781792	-1.20841	-0.0435808	0.646084	-0.632814	0.582814	0.347973	-0.713174	0.716622	0.420857	-0.715751	-0.115018	-0.0611011	-0.314309	-0.827372	-0.467442	-0.80395	0.300207	-0.999849	0.864141		13	-0.586969	0.466693	-0.298388	-0.185248	1.04205	0.823708	-0.0741172	-0.047161	-0.477457	-0.291502	0.460931	-0.840867	0.405716	0.242306	0.408827
14	0.345222	0.943921	0.298908	0.159376	-0.0663892	0.143509	0.15833	0.486407	-0.786752	0.162675	0.00153518	-0.810341	-0.731337	0.114547	0.120097	-0.493443	0.132648	0.375869	-0.380853	0.276854	0.0420478	-0.524212	-0.23757	0.0731228	0.113003	-0.577701	-0.104329	0.747468	0.77607	0.526733	-0.140595	0.631182		14	0.261578	0.552247	0.657283	0.280283	-0.226271	0.153564	-0.467019	0.301462	0.294438	-0.716678	0.693071	0.428907	-0.335261	0.249055	-0.156663
15	0.25045	0.417465	-0.384834	-0.286729	-0.0503093	-0.109251	-0.131845	-1.07073	-0.00859548	0.266059	-0.589472	-0.0299131	0.156695	0.0746028	0.108788	0.0563036	-0.0130718	-0.720484	0.592489	0.317822	0.4962	-0.0775423	0.760015	0.0638699	-0.129534	-0.301223	-0.0787113	0.666442	0.358215	-0.688719	-0.383121	0.724971		15	-0.128786	-1.07185	0.0512321	-0.0596475	0.0186497	-0.238174	-0.247261	-1.30485	0.365025	-0.655741	0.434197	-0.391472	0.116109	0.52271	-0.35806
16	-0.855273	0.009568	0.704017	0.970893	-0.804571	0.252573	0.935748	-1.04264	0.0542067	-0.157579	-0.436325	-0.304469	0.380372	0.445722	-0.813764	0.728698	0.258468	-0.364692	-0.615136	0.101496	0.252678	1.04449	-0.32816	-0.599538	-0.253423	4.02247e-06	0.222986	0.141086	-0.382367	0.0512027	-0.295533	0.21536		16	-0.582499	0.41088	-0.00718014	0.0176875	0.892742	0.262862	0.341164	0.60699	0.39367	0.362984	-0.10164	-0.549391	-0.455042	0.427956	-0.327554
17	-0.110233	0.409478	-0.148217	0.703512	-0.149275	0.334802	0.334739	0.598179	-0.0820425	0.688346	-0.0741659	-0.751517	0.0871903	-0.55034	0.665889	-0.135658	0.0285882	-0.584401	0.293143	-0.370547	0.92754	0.061267	0.244009	-0.419699	0.70041	0.0856468	-0.314121	-0.0292034	-0.274147	0.00217998	-0.427458	-0.0499156		17	0.333781	0.15523	-0.152891	0.0587576	-0.164964	0.328896	-0.194115	0.474976	-0.724927	-0.374598	-0.721779	-0.697002	0.188132	0.183881	-0.0513039
18	0.471644	-0.102195	0.255748	-1.1159	-0.75282	0.0955389	0.532036	-0.524532	-0.215307	0.64205	-1.24362	0.208991	0.257099	-0.0460605	1.10472	0.212977	0.703485	-0.657354	-0.494059	-0.208621	0.228871	0.553065	0.355134	0.434701	0.621599	0.768525	0.455161	-0.588621	-0.00470711	0.0821506	-0.195428	0.54643		18	-0.253956	0.0739257	-0.321554	0.105932	-0.419038	0.517282	0.664238	-0.0734795	-1.00312	-0.555505	1.15099	-1.04819	0.390668	-0.533708	-0.608073
19	0.534224	-0.58544	1.08827	0.467485	-0.393336	0.753525	-0.435555	-0.369388	-0.0641247	0.607438	0.327909	-0.330922	0.457357	-0.0607414	-0.164249	0.213893	0.16006	-0.614567	-0.0994373	0.911117	0.125644	-0.433408	0.212551	-0.232295	0.6798	-0.270123	0.162454	0.716814	-0.0297562	0.233963	-0.578014	0.359952		19	-1.21803	0.204644	-0.276835	0.671995	0.417496	-0.313193	0.110995	-0.0269274	0.22877	0.589962	0.236094	-0.0303108	0.0473769	0.651017	-0.926778
20	-0.692528	0.00490503	-0.403393	0.154306	-0.273106	0.300345	-0.173786	0.499044	0.199885	0.371805	-0.225063	0.685825	0.203372	0.649559	0.855851	-0.371288	0.580083	-0.319817	-0.225669	0.315717	0.198175	0.445496	0.0483521	0.225948	0.161953	-0.438941	-0.275715	-0.334428	-0.141265	0.0668739	-0.448513	0.161517		20	0.386912	0.485783	0.478982	-0.228606	-0.0723098	0.0640383	0.600718	-0.708008	-0.22932	-0.399834	0.0279008	-0.45999	0.842941	0.393128	1.12554
21	0.21133	0.0770335	0.121244	0.137612	-0.613647	-0.220102	-0.266276	1.11734	0.366378	-0.158264	-1.13259	-0.380172	-0.177432	0.893841	0.253344	-0.0222691	0.4293	-0.757731	-0.283711	-0.0429741	0.335268	-0.45202	-0.238563	0.323333	-0.165796	0.538114	0.221676	0.747982	-0.0746053	-0.258031	0.774497	-0.160359		21	-0.271038	-0.363428	0.387722	-0.464548	-0.227226	-1.10815	0.134622	0.226512	-0.0475962	1.11392	0.12678	-0.237522	-0.0836808	0.561417	0.963722
22	1.036	-0.158821	-0.936588	-0.280532	0.238318	-0.0290993	-0.411597	-0.201789	-0.587254	0.0817763	0.279523	-0.116724	0.107257	-0.0575597	0.0229469	0.525078	0.419525	-0.0564976	-0.402815	-0.0140906	-0.00138454	0.553568	0.154762	0.272394	0.0186967	0.0184978	-0.666707	-0.59556	-0.304355	-0.279383	-0.318435	0.305521		22	-0.235617	0.697469	0.24006	-0.647214	-0.563466	0.0962303	0.406917	-0.3059	-0.230498	0.223064	-0.553253	0.923712	-0.316279	-1.17332	-0.540769
23	-0.0510601	0.0653374	-1.52297	-0.246649	0.050873	0.309168	0.463508	0.431969	-0.512017	0.236215	0.41676	0.419604	0.13768	0.575196	0.263016	-0.67957	1.03564	0.816746	-0.702993	-0.752293	-0.176333	-0.521607	-0.702624	0.219187	0.381677	0.555	0.25547	-0.497621	-0.989763	-0.705907	-0.56041	-0.753396		23	-0.3534	0.273852	0.02121	-0.106655	0.791624	0.93488	-0.0989944	-0.148362	0.810008	-0.223259	0.349486	-0.0418051	0.23638	0.0380527	-0.672882
24	-0.621632	-0.181562	-0.360606	-0.20293	0.340902	0.139091	0.24556	0.401083	0.522956	0.716202	-0.534586	-0.446959	-0.53482	-0.316415	-0.388945	0.0867801	0.368447	-0.805718	0.818736	-0.000487208	0.169973	-0.537195	-0.144553	0.16932	-0.532294	0.574405	0.271227	-0.0560967	-0.0799998	-0.862663	-0.503428	0.213011		24	-0.76408	-0.247391	-0.249039	0.538809	-0.65609	-0.0408796	0.0076234	0.339904	-0.44376	0.643511	-0.326355	0.492447	1.1594	0.222448	-0.341626
25	-0.919545	0.960688	0.134229	-1.19541	-0.514273	-0.104232	0.112018	0.192327	-0.862435	0.49152	0.593366	0.641721	-0.184416	0.882942	0.162988	0.585072	-0.025163	0.741662	-0.942241	-0.0260581	0.666109	-0.2697	0.00453905	-0.210957	-0.359238	-0.612194	-0.474673	-0.643599	0.397162	0.497262	0.152752	0.193203		25	0.177122	-0.371794	0.081572	-0.264693	-0.322593	-0.124003	0.88505	-1.61465	-0.0827401	0.312127	0.173034	0.448256	-0.514911	-0.359777	0.402066
26	0.545973	-0.103582	-0.217691	0.323231	-0.185809	1.00548	0.169256	-1.05345	0.382552	0.0282085	0.11752	-0.57601	-0.472016	-0.0960839	-0.285149	0.771717	-0.796551	0.453016	-0.793982	-1.20173	-0.399686	0.11552	-0.233778	0.498832	0.442322	-0.344155	-0.909586	-0.970685	0.856912	0.433494	0.25583	0.0515179		26	0.0743477	0.683757	-0.510363	0.1849	0.26632	-0.137185	0.0328166	0.595613	0.252919	-0.548105	0.649227	0.0505675	0.103383	-0.77239	-0.55827
27	-0.468248	0.143221	-0.351744	-0.675945	-0.379738	0.293775	0.054263	-0.701237	-0.00918455	0.095606	0.207825	0.359923	0.142666	0.155708	-0.064903	-0.627605	0.0200551	-0.258555	-0.647014	0.650951	0.0441564	0.347879	-0.477986	-0.681915	-0.355943	-0.317498	0.0402279	-0.11665	-0.564552	0.306052	0.553364	-0.154874		27	-0.386521	0.0737903	0.444526	-0.284502	0.587101	-0.799653	-0.164264	-0.79637	-0.119819	0.210548	-0.754701	-0.183046	0.415575	0.698824	-0.369754
28	-0.236232	-0.030947	-1.66035	0.638214	0.335115	-0.379986	-0.548396	0.728281	-1.03302	0.131699	-0.520744	0.182262	-0.559896	0.0561545	-0.577778	0.292802	0.0453544	0.225345	-0.0426998	-0.34122	-0.376569	0.256415	0.855116	0.123344	-0.501529	-0.672154	-0.640945	-0.469228	0.708516	-0.78263	0.0767589	0.33399		28	0.0414928	0.368535	0.390266	0.103265	0.128776	-0.42523	-0.395698	-0.377463	0.245581	0.189291	0.0896399	0.181618	-0.141126	0.312305	-0.12805
29	-0.851512	0.499773	-0.414608	0.400318	-0.0797403	0.023493	-0.775476	-1.06416	-0.147597	-0.288203	-0.548851	0.0577037	0.127135	-0.966084	0.549455	0.622862	-0.661541	0.178287	-0.140892	-0.165769	0.308653	1.05026	0.0726469	0.08648	0.338439	0.59994	0.0548406	0.0722438	0.283145	0.721581	-0.284805	0.363405		29	-0.352277	0.215767	-0.277725	-0.114212	-0.958557	-0.16335	0.187279	-0.0307814	1.09846	-0.149974	-0.112037	1.14608	-0.671452	0.629226	-0.218775
30	0.209532	0.154242	0.585927	0.281315	0.422189	0.489354	0.608061	0.431833	0.0308762	0.047364	0.592559	-0.205831	0.510872	-0.373811	-0.214239	-0.102117	0.587969	1.03165	-0.174161	-0.529901	-1.09765	-0.207205	-0.0391172	-0.281083	0.0565428	0.249269	0.272001	0.117925	-0.0921518	-1.0697	-0.021915	-0.809544		30	-0.460976	0.382092	-0.0280011	-0.0304226	-0.857126	0.197804	0.0483356	-0.284964	0.195078	0.573301	-0.540019	-0.186103	0.0840699	-0.605627	-0.492393
31	0.297056	0.706084	-0.266639	-0.35505	0.17112	0.456218	0.599575	-0.362037	0.380886	-0.262361	-0.191664	-0.447297	0.466838	-0.524094	-0.0229	-0.255746	-0.354419	0.0876478	0.0861087	0.127838	-0.269416	0.171523	-0.269577	0.331448	-1.15248	0.227718	-0.139879	-0.198905	-1.17202	-0.00835487	0.246774	-0.108327		31	-0.287125	0.161773	-0.465397	0.306086	0.385578	0.533794	-0.138487	-0.186227	-1.07981	-0.123738	-0.439963	-0.173428	0.149057	-0.305062	-1.18974
32	0.166793	-0.563604	-0.166639	-0.0719773	0.494653	-1.06315	0.30075	0.273254	-0.128987	1.1227	-0.385258	0.898285	1.06362	-0.0675478	-0.86376	0.336256	0.229499	-0.0287589	-0.189742	-1.05579	-0.658094	-0.715296	0.654243	0.426494	-0.245856	-0.267307	-0.639742	0.164935	-0.241549	-0.00129382	0.522841	0.380146		32	0.113682	-0.235252	0.388184	-0.335602	0.475576	-0.00756063	-0.0884672	-0.644213	0.464034	0.120176	0.0913721	-0.379854	0.0848551	0.242718	1.08151
n8	1	2	3	4	5	6	7	8	9	10	11	12	13	14	15	16	17	18	19	20	21	22	23	24	25	26	27	28	29	30	31	32		n18	1	2	3	4	5	6	7	8	9	10	11	12	13	14	15
1	0.186191	-0.453453	-0.28471	0.141503	-0.585062	-0.421329	-0.204023	0.454371	-0.382377	0.291022	0.58353	0.36507	-0.129664	-0.601228	-0.759049	-0.0508237	-0.29023	-0.754294	0.473639	0.0569954	-0.001061	-0.869021	-0.19405	-0.557179	0.847571	0.777576	-0.937385	-0.47978	0.747507	0.100261	-0.419339	-0.324971		1	0.393032	0.00310223	0.488327	0.632433	0.87949	-0.0204478	0.0407946	-0.374479	-0.403948	0.0271157	-0.249092	-0.068221	-0.586313	-0.622987	0.0183942
2	0.524068	-0.237218	0.0936373	0.315675	-0.0569895	-0.104835	-0.378488	0.177369	-0.357161	0.000158525	-0.286825	0.0747625	0.335213	-0.487872	0.509234	0.396916	-0.16452	0.611206	0.241743	0.290018	-0.599083	0.0185888	0.0438416	0.452136	0.068589	0.80882	-0.0689879	0.198835	-0.700546	0.165557	-0.370606	0.623251		2	-0.0512906	0.376107	0.169083	-0.364137	0.84686	-0.246226	-0.391678	-0.36086	0.18869	0.665166	-0.479226	0.550062	-0.436414	-0.126053	0.200536
3	0.173915	-0.180489	0.0777297	-0.82402	0.559917	0.444199	0.0953418	-0.604377	-0.28287	0.574869	-0.272873	0.660229	0.178347	-1.31958	-1.16478	0.44103	-0.653522	-0.0368254	-0.227635	-0.0914363	-0.858982	-0.372414	-0.0648085	0.14116	0.333003	-0.596018	-0.718722	0.0622136	0.295257	0.0901078	-0.442612	-0.76865		3	-0.175298	0.801686	-0.0389414	-0.375315	-0.114693	-0.661772	0.161432	0.0542772	0.414288	-0.776011	0.0130238	0.693586	0.707782	-0.544138	1.15698
4	0.447282	-0.0910639	-0.320456	-0.104152	-0.394242	0.430017	-0.0257965	-0.0884525	-0.441636	0.0903169	0.219969	-0.288332	0.150481	-0.309816	-0.9812	0.671374	-0.295417	-0.401407	-0.390052	-0.769633	-0.683246	0.348186	0.734471	0.461972	-0.138408	-0.215856	-0.570786	-0.334274	-0.957114	0.142924	0.0878683	-0.713231		4	-0.848446	0.11457	-0.717589	0.775921	-0.355969	0.586424	0.325712	-0.0313977	-0.689851	-0.945515	-0.399252	-0.163989	0.420072	0.0984246	-0.42809
5	0.145113	-0.168483	0.159194	0.499309	0.883483	0.440682	0.509456	0.244686	-0.118172	0.408805	0.236553	-0.671464	-0.106079	0.0756181	-0.482499	0.056258	-0.152726	-0.488283	0.736937	0.672551	-0.343626	0.548823	-0.392779	-0.352065	-0.0328159	-0.353665	-0.0610361	0.458741	0.129538	0.512243	0.29543	-0.698684		5	-0.172445	-0.167967	-0.922969	-1.00414	0.144799	0.559576	0.0724081	-0.387052	-0.0977469	0.769899	-0.783016	-0.504513	0.149022	-0.0587258	0.626272
6	0.122091	-0.590518	-0.73873	0.867891	-0.565218	0.27769	-0.00912406	-0.428421	-0.167825	-0.237969	0.153828	0.0424896	-0.772971	0.430108	0.401043	0.141763	-0.588598	-0.0580796	0.279663	0.106996	-0.125139	0.873709	-1.02483	-0.0160142	0.186853	0.0164952	0.630449	0.321145	0.358766	0.132852	0.200919	-0.231011		6	-0.652264	0.176755	0.0609413	0.658153	-0.0754265	0.378606	-0.139538	-0.0371223	-0.544419	-0.461472	0.299248	0.479894	0.172362	0.0515013	0.0525499
7	-0.0588018	0.394432	0.537255	0.0283651	0.338038	0.704266	0.420402	0.690118	1.07927	0.521948	-0.139205	0.0476824	0.768013	-0.160121	0.787278	-0.698437	-0.683995	-0.199886	-0.318775	-0.228857	0.472735	-0.872471	-0.492918	-0.206996	-0.331619	-0.0157635	-0.191744	0.0852078	0.456082	-0.188827	-0.042273	-0.838722		7	0.380345	-0.308386	-0.529412	0.0340109	0.747151	-0.175215	-0.467098	0.237064	0.112236	0.00225698	-0.0552269	-1.0462	-0.0621241	-0.405564	0.644684
8	-0.139519	-0.0495853	0.675571	-0.408954	-0.379339	-0.113314	-0.0237596	0.370059	-0.285395	0.958405	0.0805808	-0.14789	0.269744	0.144672	0.283861	-0.13199	0.012967	-0.369791	0.249176	-0.7148	0.419395	-0.477849	0.383383	-0.444229	-0.891911	0.49955	0.766081	1.00431	-0.614545	-0.0618466	-0.491663	0.852625		8	0.274554	0.549181	0.240727	-0.473966	-0.238552	0.0906727	0.27176	0.153075	-0.497995	0.565766	-0.0589454	-0.303725	0.800255	0.35808	0.346886
9	0.520257	-0.736202	-0.304511	-0.298297	0.260387	-0.433146	-0.4864	0.161635	-0.464102	-0.26134	0.409314	-0.339661	0.872355	0.260504	0.539516	0.631703	0.0115882	-0.34568	0.848864	-0.0236987	-0.575941	-0.293368	-0.45228	0.157828	0.0544948	0.0909405	0.215031	0.558074	0.67201	-0.546714	1.15845	-0.243214		9	0.545373	0.114739	-0.428724	-0.582183	0.0239621	0.608074	-0.420489	0.255675	0.183491	0.651347	-0.438623	0.414265	0.092992	0.529376	-0.327713
10	0.0352607	0.634934	0.169164	0.26702	-0.484633	0.694743	-0.381632	0.608446	0.451094	-0.872226	0.883135	0.50373	0.270403	1.03564	0.689895	0.0541061	0.131952	0.355821	-0.612187	0.469649	0.098049	-0.0854054	0.171433	-0.200859	0.162368	-0.515413	-0.489154	0.499373	-0.0787618	0.309167	0.0136797	0.292721		10	0.693897	-0.0424017	0.087543	-0.106455	-0.0381061	0.307515	0.947316	-0.745596	-0.244914	-0.498108	-0.176842	-0.90326	-0.945459	-0.240617	-0.192585
11	0.206415	-0.33122	-0.262917	-0.922416	-0.617752	-0.410359	-0.97903	-0.320599	0.336	-0.147208	-0.417848	-0.221609	0.102339	0.177141	0.0798632	0.127243	-0.752748	0.145296	0.334093	-0.558565	-0.192358	0.26773	0.552822	0.523205	0.79983	0.0810284	0.261158	0.477878	0.531454	-0.306659	0.0720124	0.125045		11	-0.0739291	-0.393469	-0.505811	-0.169549	0.0146801	0.748896	0.472896	-0.224008	0.778618	0.794841	0.274965	0.307143	-0.184363	-0.368855	-0.547678
12	-0.748263	0.68162	-0.419212	-0.287216	-0.412632	0.448555	1.00345	-0.580332	-0.518971	0.0309779	-0.702434	0.00749047	0.683208	0.0725028	0.0596229	0.422397	-0.336577	0.305222	-0.538843	0.256408	-0.582043	0.418151	0.0216815	-0.803766	-0.986075	-0.260984	0.272092	0.226775	0.11018	0.108339	0.206036	0.0486768		12	-0.748371	-0.486145	1.02632	0.352332	0.975143	-0.295479	0.169409	0.144244	-1.26937	-0.0855379	0.163576	-0.0592922	0.387012	-0.408045	-0.391728
13	-0.209762	-0.00105705	-0.00958505	0.149509	0.0808248	-0.142906	-0.364792	-0.319931	-0.894225	-0.627769	0.0281362	-0.678886	-0.793802	0.278906	-0.231087	0.355056	0.477727	0.555789	0.430035	0.314328	-0.215288	0.439449	-0.674053	-0.0567389	0.465387	-0.084756	-0.182643	0.247794	-0.269516	0.217609	-0.765295	-0.118034		13	-0.336262	-1.07519	0.816387	0.0656128	-0.523503	-0.019488	-0.090898	0.191797	0.773906	0.434964	-0.0533895	0.420222	-0.195245	-0.836811	0.254838
14	-0.778426	-0.502445	0.0934835	-0.358105	-0.648409	-0.437285	0.435709	-0.217758	0.566994	0.393524	-0.280521	0.453437	0.260921	0.272634	-0.34981	0.714058	-0.460743	0.0100686	0.999001	0.099667	0.346937	-0.972844	0.430537	-0.370744	-0.0714081	-0.647391	-0.210333	-0.37109	-0.639313	-0.667493	-0.0170621	-1.01042		14	0.0554149	-0.137806	-0.377275	-0.184182	-0.135722	-0.25365	-0.0824467	-0.129049	-0.414081	-0.213883	0.52134	-0.129676	-0.33293	0.130287	0.188273
15	-0.14881	0.717359	0.187026	0.811186	0.0755139	0.50159	0.232807	-0.648873	0.263225	0.598592	-0.136718	-0.003741	0.386411	-0.209764	0.431539	-0.24374	-0.0846238	-0.753761	-0.518288	0.180838	0.437627	0.0114493	0.475913	0.235006	-0.622408	-0.354194	-0.886246	0.261364	-0.254994	1.04251	-0.1031	-1.0843		15	-0.602369	0.349255	-0.617312	-0.133251	-0.497733	-0.446661	0.192684	0.806236	0.128658	-0.865899	-0.498591	0.447605	-0.298629	-0.473744	0.0403776
16	-0.434186	-0.780491	0.0768274	-0.251307	-0.057915	0.598184	0.203147	-0.597316	-0.650751	-0.691048	-0.210074	-0.358698	0.000455479	-0.663089	-0.362964	-0.485842	0.583477	-0.259875	0.540254	0.146757	0.201323	-0.0841125	0.843807	0.662059	0.757769	-0.582067	0.139501	-0.0288782	-1.15412	0.342733	0.2528	-0.102092		16	0.390529	0.19634	-0.708315	-0.37898	0.284874	-0.0223231	-0.407393	0.105664	-0.565343	0.647601	-0.253691	-0.0795644	0.284061	0.574516	0.359205
17	-0.356212	-0.84741	-0.61372	-0.316802	0.363545	0.481394	-0.0375065	0.287326	0.234354	0.680564	-0.101744	-0.648664	-0.615168	0.306224	0.199662	-0.512517	0.501021	-0.553507	0.279442	0.116222	-0.0556679	0.504992	0.590904	0.922695	-0.247886	0.442817	0.94926	0.499319	-0.0194583	0.324345	-0.221381	0.907613		17	0.47283	-0.386763	0.214074	0.988049	-0.0353501	0.0922824	-0.252349	0.0894822	0.354458	-0.019305	0.438828	-0.310155	0.597194	0.619748	0.559165
18	-0.65369	-0.00858192	0.213074	-0.148198	0.646523	-0.0842229	-0.533199	0.536834	-1.66854	-0.518344	-0.495687	-0.621162	0.739411	-0.360975	-0.233107	-0.866936	0.170716	-0.106311	-0.0363705	-0.297252	-0.0990807	-0.219175	-0.100458	-0.603365	0.444539	0.318695	0.29296	-0.0783624	-0.656199	-0.135615	0.599051	0.414994		18	-0.421013	0.463439	-0.103396	0.255102	0.511541	-0.94484	0.142162	0.290576	-0.175937	0.465871	0.248642	0.351617	0.682167	-0.65171	-0.0711296
19	0.859898	-0.323806	-0.571013	-0.915139	-0.131043	-0.078098	-0.0975873	0.188862	-0.688879	-0.246998	-0.265244	-0.255261	-0.391193	-0.0203834	0.700172	-0.094706	0.331221	-0.146205	-0.446562	-0.731233	-0.0639376	-0.519374	0.242646	0.274728	-0.676043	0.543933	-0.16994	0.0723399	-0.115498	-0.482616	-0.175179	-0.178513		19	0.3988	1.08001	0.917157	-0.0575732	0.221038	-0.50385	0.259216	0.02753	-0.530032	-0.491903	-0.155506	-0.000886558	0.147343	0.467241	0.999268
20	0.0686428	-0.119737	0.771618	0.270493	-0.0733229	-0.364507	-0.070701	-1.06915	0.0505306	-0.680855	-0.0783527	-0.0171727	0.0353994	0.737549	-0.193236	0.614314	-0.00952642	-0.519072	0.515438	0.669696	-0.692191	0.153467	-0.386993	0.754198	-0.182413	0.452611	-0.0211326	-0.26179	-0.384408	-0.329951	0.342643	0.251846		20	0.310692	1.00636	0.220334	0.280872	-0.163333	0.403677	-1.00588	-0.0411843	-0.448587	0.204108	-0.954588	0.143875	0.177656	-0.498648	-0.187238
21	-0.0902479	-0.174149	-0.000252225	-0.175181	0.584814	0.219187	0.746495	-0.400932	-0.14591	0.907547	0.7897	0.470981	-0.354937	-0.134782	0.607658	0.20776	0.56988	0.392171	0.538498	-0.88959	-0.683457	-0.294901	0.794722	0.166485	0.334173	-0.189581	0.0827452	0.156228	-0.523596	0.706016	0.117627	-0.328965		21	0.546376	-0.409321	-0.594721	0.32948	0.525606	-0.111475	-0.310489	0.0567689	0.299272	0.925117	-0.347991	-1.01615	-0.496042	-0.386671	0.204127
22	0.00662808	-0.207979	-0.407028	-0.431941	0.29886	-0.153802	0.0387674	-0.416787	0.149152	-0.305999	-0.58333	-0.665089	-0.498937	0.26507	-0.464546	0.388384	0.272704	0.723399	0.0981265	-0.27736	0.426711	0.408363	0.892957	-0.0411288	0.640532	0.124531	0.0947419	0.691493	0.347092	-0.0303822	0.178031	-0.0279546		22	-0.394376	-0.840903	0.473786	0.768753	0.0690038	-0.325181	-0.353191	-0.735195	0.00485196	-0.676136	0.398994	0.38588	0.18428	-0.389649	-1.09648
23	0.395983	0.645284	0.0374471	0.0222225	0.149614	-0.148571	0.428557	0.101877	0.179135	-1.22329	0.130122	0.478744	0.334523	0.420303	0.444938	0.412367	-0.592342	-0.340186	0.193138	0.158502	0.198858	0.00880278	-0.0957376	0.535236	0.165913	-0.650671	-0.145667	-0.256316	-0.446273	-0.386524	0.471612	0.504161		23	-0.508633	-0.642229	-0.290723	-0.499005	-0.194251	-0.0181803	0.464974	0.0652069	-0.351654	-0.39137	-0.236972	0.00951906	0.329397	0.221012	-0.330726
24	0.764807	0.431242	-0.0299698	-0.0899442	-0.465417	-0.237623	-0.599371	0.413794	-0.473133	0.226417	0.299662	0.321598	-0.592981	-0.282874	0.276135	-0.0173034	-0.359064	0.190311	-0.086432	0.59939	-0.450039	-0.411364	-0.0180696	0.0605654	-0.964377	-0.0586064	-0.337434	0.387877	0.508042	0.772897	0.286878	-0.398144		24	0.43171	0.81004	0.486362	-0.187837	-0.288029	-0.480469	0.123351	0.0293726	0.228168	0.436698	-0.438457	0.205556	0.610606	-1.34313	-0.173003
25	0.0978494	0.160816	-0.0349514	-0.327481	-0.47085	0.104426	-0.0969557	0.701158	-0.299424	0.612976	-0.231518	0.112364	1.01701	-0.691264	0.327325	-0.447318	0.167199	-0.904112	0.240146	0.384893	-0.156607	-0.0979038	0.319804	-0.120175	-0.53647	-0.20127	-0.287049	0.684859	-0.234034	-0.0985398	-1.35243	0.44004		25	-1.23339	0.688811	-0.714455	0.0148009	0.866725	0.623412	0.462679	1.01685	0.776214	0.399298	0.31601	0.146859	-0.554284	1.02358	-0.273818
26	-0.236965	0.377815	0.316037	0.108037	-0.815602	-0.178204	0.22139	-0.758673	0.790864	0.0531186	-1.17019	-0.106374	-0.12996	-0.217935	0.605041	0.134899	-0.383337	0.694821	-0.276138	-0.239197	0.600397	0.156882	0.44673	0.128676	-0.490336	-0.897531	0.113641	-0.258029	0.536701	-0.12388	-0.36025	-0.968395		26	-0.317769	-0.359139	-1.07418	-0.186042	0.259221	0.537528	0.374642	0.554385	-0.0530944	-0.223651	-0.202361	0.355252	0.773169	-0.204037	-0.58039
27	-0.822577	-0.818711	1.03625	-0.334634	-0.297129	-0.640086	0.408177	-0.590633	-0.597933	-0.140108	0.233667	0.174624	-0.113661	-0.0808593	0.447724	0.118156	-0.521896	-0.252058	0.69563	0.576711	-0.449796	-0.721027	-0.545964	-0.767519	-0.49313	-0.655793	0.624931	0.372187	-0.32331	0.333117	-0.87596	-0.362894		27	-0.729244	0.338889	0.143332	-0.611599	-0.0214294	0.18544	-0.136947	-0.505207	-0.0954302	0.088052	-1.12352	0.565778	0.359204	-0.37115	0.196087
28	0.349625	0.0841031	0.668986	-0.541993	0.615919	0.919075	0.0642998	0.232281	-0.242148	0.102429	-0.952526	0.0128884	-0.0966186	0.136663	-0.401009	-0.207733	-0.417115	-0.576691	-0.0730983	-0.699795	0.484556	-0.412883	0.365793	0.760178	0.0639275	0.0405839	-0.460515	-0.015531	0.31636	0.733931	-0.0850418	0.679296		28	0.47708	-0.0733064	-0.940172	-0.586547	-0.0306464	-0.272281	0.229865	0.398387	0.420343	0.238442	0.0219965	0.520904	0.816044	0.131681	0.410894
29	-0.554158	-0.0880422	-0.035013	0.0776488	0.0054246	-0.091842	-0.511841	-0.357786	-0.186523	0.55704	0.219212	0.386665	0.814993	-0.81294	-0.524838	-0.112783	-0.652956	0.476813	-0.508105	0.406505	-0.054815	1.01008	0.382584	0.678404	0.23947	-1.66296	-0.069735	-0.116199	0.111751	-0.648505	-0.115827	0.0216912		29	-0.242477	-0.443167	0.406586	0.0339769	-0.359815	-0.110691	-0.149772	0.281166	-0.0693344	0.710563	0.345297	-0.99798	-0.32952	0.729367	0.858025
30	0.537922	-0.441671	0.506351	0.130029	0.0756321	0.85853	0.130084	-0.0102448	0.235487	-0.369043	0.29921	-0.454926	0.0559573	0.259062	0.0327551	-0.605881	0.0953721	0.668853	0.105327	0.0708317	-0.727022	-0.0713859	0.589778	-0.47827	-0.695775	-0.533598	0.13676	-0.502154	0.830655	-0.846913	-0.0174185	0.654521		30	0.550128	0.116074	-0.545548	0.472346	-0.360301	0.618518	0.443657	-0.301476	0.0753079	0.750362	-0.29508	0.403831	-0.225041	-0.592498	0.157793
31	0.0971318	-0.423051	-0.232999	-0.0990202	0.18696	-0.065554	-0.683345	-0.128681	-0.537678	-0.0482928	0.465899	-0.0634965	0.0634259	0.106625	0.357033	-0.114572	-1.34808	0.0674708	-0.112116	0.570678	-0.350003	0.0763044	0.291706	0.914119	0.198209	-0.587717	0.208735	-0.264539	0.339284	-0.3202	-1.42355	0.612951		31	0.687772	0.0840077	-0.00166454	-0.179138	-0.0700329	0.599161	0.739859	-0.14415	-0.598128	-0.429585	-0.166261	0.144798	-0.0257961	1.04438	0.0813333
32	0.345363	0.475466	-0.440561	-1.17132	0.735371	-0.0764578	-0.429188	0.230301	-0.333152	0.221374	0.317612	-0.771843	0.101412	0.198519	-0.116865	0.278684	0.885936	0.713703	-0.798508	-0.650172	0.00391985	-0.110813	0.210404	-0.352523	-0.317649	-0.609542	-0.170287	0.033804	-0.785075	0.478887	-0.177759	-0.415199		32	-0.258339	-0.578433	0.112359	0.128511	0.0194551	-0.735019	0.196067	0.0266527	-0.744162	-0.282409	-0.678947	0.220864	0.143899	0.638261	0.2832
n9	1	2	3	4	5	6	7	8	9	10	11	12	13	14	15	16	17	18	19	20	21	22	23	24	25	26	27	28	29	30	31	32		n19	1	2	3	4	5	6	7	8	9	10	11	12	13	14	15
1	-0.506268	-0.734712	-0.200724	0.601123	0.0391698	0.595466	-0.437995	0.0770403	-0.236482	-0.817281	-0.339132	0.19229	-0.0813171	-0.282179	-0.303614	-0.428807	0.177617	0.222381	0.0152068	-0.102801	-0.288066	-0.19686	-0.463453	0.239883	0.611918	0.578294	0.0725071	0.900511	-0.625596	-0.382763	-0.613981	0.290559		1	0.169917	-0.769761	-0.370069	0.40813	-0.77728	-0.0846524	-0.593124	-0.268966	-0.788629	-0.0633111	-0.43424	0.370022	-0.180246	-0.989547	0.281229
2	-0.740058	-0.665236	-0.020322	-0.364953	-0.523714	-0.570006	-1.02513	-0.836671	-0.222231	-0.350002	-0.74313	-0.100221	-0.176068	1.00481	-0.0785929	-0.184701	-0.184462	0.229054	-0.25097	0.0773328	0.244565	-1.01886	0.425463	0.146905	-0.0190132	0.335357	-1.11148	0.137757	-0.840126	-0.0595818	0.153948	-0.0591844		2	-0.686133	-0.448743	0.211275	-0.426513	-0.376636	-0.0366938	-0.37943	0.801435	-0.764699	-0.534492	-0.0962768	-0.74824	-0.0925844	0.315944	-0.200551
3	-0.0775576	0.0125739	-0.186862	-0.152662	0.274767	1.10302	-0.0951595	0.0124069	-0.180157	-0.669638	0.12672	-0.59014	0.429454	0.531766	-0.109461	0.648124	0.420932	0.229455	-0.211623	0.337573	-0.715688	-0.282281	0.75168	-0.683655	-0.0627318	-0.00172103	0.617421	0.294011	0.365052	0.518364	-0.424876	0.104884		3	0.398397	-0.355878	0.565205	-0.527519	0.177921	-0.245805	-0.919319	-0.232593	-0.0105879	0.392778	0.286143	-0.291343	1.14474	0.939441	-1.1938
4	0.12298	0.19981	-0.844492	-0.186465	0.414308	0.0377413	0.459433	-0.902726	0.556145	0.22331	-0.14707	0.116662	0.176235	0.0226954	0.463009	0.265378	-0.230846	-0.213013	0.0240348	0.0791681	0.411589	0.0725471	-0.502099	0.499452	-0.00861234	-0.712532	0.946248	-0.758528	-0.486403	0.0597644	-0.382884	0.475723		4	-0.454981	-0.701246	-0.0601327	0.12395	-0.0391977	-0.00146209	-0.538157	-0.0235311	0.343788	-0.284889	0.124888	0.431809	0.232314	-0.482118	0.288867
5	-0.23138	-0.172779	0.629255	0.00975923	-0.992826	-0.254661	0.418968	-0.282138	0.341148	-0.308131	-0.830434	-0.859958	-0.440368	0.329423	-0.348542	-0.899838	-0.525533	-0.454756	0.0643411	-0.83562	0.253644	0.150173	-0.188752	0.0868822	0.144492	0.202928	-0.638963	-0.40901	0.0392749	0.276745	0.0897551	0.195152		5	0.422135	-0.487612	-0.0555754	-0.178497	0.0348289	0.00593313	0.666039	0.626953	-0.151429	-0.204148	0.265904	-0.333257	-0.350358	0.622472	-0.428227
6	0.0701831	-0.913218	-0.0879533	0.606434	-0.142801	-0.0668735	-0.413242	-0.257826	-0.710944	-0.479102	-0.0116812	0.182147	-0.108056	-0.12924	-0.613443	0.523634	-0.878187	-0.483065	0.488417	0.535684	0.0451329	-0.274295	-0.631766	0.665446	-0.439278	0.374024	0.979482	-0.17046	-0.189948	-0.0273969	-0.447898	0.130468		6	0.0235781	-0.406772	0.023334	-0.294548	-0.649261	-0.218164	-0.291947	0.470455	-0.204886	0.528626	0.258553	0.0951422	-0.0598295	0.286282	0.0411709
7	0.277216	-0.570153	-0.136275	0.302504	0.740409	-0.559159	0.0442091	-0.0274025	-0.688047	-0.581485	-0.0575711	-0.695916	-0.239705	1.07915	0.135013	1.11098	-1.0319	0.565768	0.70605	0.195984	0.533134	-0.71128	-0.440299	0.719963	-0.205063	0.296471	-0.128409	0.238087	-0.00464572	0.717407	0.101712	0.632734		7	-0.166838	-0.177921	0.347734	0.444917	0.25874	0.596574	-0.162556	-0.42814	0.659424	0.053783	0.168272	0.848743	-0.555527	0.0902809	-0.738054
8	0.0367322	-0.00240028	0.327475	-1.01939	-0.111879	-0.78875	0.473172	0.094424	-0.331851	0.688866	0.115403	0.817841	0.0418027	0.37193	0.321229	-0.0797642	-0.0824235	0.667298	0.130091	-0.84169	0.476443	-0.98021	-0.351226	0.421136	-0.318552	0.46932	-0.588802	-0.258259	0.489776	-0.0875675	-0.0612461	0.784771		8	0.195569	-0.278062	0.517407	-0.13624	0.216086	1.03137	-0.699651	0.393171	0.76011	-0.149089	0.68427	0.0773947	-0.304565	0.120391	-0.401134
9	0.32477	-0.0163232	0.834339	-0.111776	0.549649	0.693861	-0.243051	-0.38402	-0.125104	-0.133599	0.00700858	0.75372	-0.344971	-0.318691	-0.205169	0.432609	-0.0338174	0.626992	0.859916	0.232842	-0.532393	0.533902	0.896368	0.0985552	0.0668604	0.789951	0.477666	0.232437	0.17737	-0.346771	-0.679348	0.293274		9	-0.37278	0.163531	0.496539	-0.173743	-0.559101	0.275589	0.0186769	0.200677	0.644815	0.130901	0.140005	-0.0765473	0.11674	-0.566686	-0.441777
10	0.353069	-0.0338058	-0.178621	0.087251	0.0868628	0.997645	-0.352367	-0.309709	-0.0102633	0.501092	0.159134	-0.355434	0.0862112	-0.121974	-0.611469	-0.0429727	-0.132164	-0.281969	-0.70835	-1.24764	0.13165	0.603075	-0.131413	0.0897701	0.429703	-0.0453308	0.215759	-0.598638	-0.626944	-1.16047	0.433912	0.198993		10	0.325749	0.792429	0.942548	-0.0305597	-0.028635	-1.01401	0.00832178	-0.193474	0.417253	-0.657039	0.11682	-0.822353	-0.323435	-0.32501	-0.0359294
11	-0.897022	-0.844263	0.632554	0.0185729	0.0367562	-0.829621	0.162723	0.327709	0.122448	0.332923	-0.526214	0.794191	0.543702	-0.0109823	-0.715131	-0.431083	-0.292362	-0.398285	0.703774	-1.04793	0.0703745	-0.560975	0.63937	0.505138	-0.337471	0.682689	-0.106702	1.11154	-0.354728	-0.836121	0.566363	-0.0560574		11	0.0236159	-0.401632	0.0564954	0.325593	0.182027	0.498823	-0.0843518	-0.659858	1.04946	0.768989	0.394524	0.460293	0.20831	0.359947	0.069894
12	-0.480843	0.721619	1.07217	-0.555422	0.417441	0.397583	-0.186432	-0.233455	-0.0981027	0.118529	0.278457	-0.517057	0.781049	-0.0600321	-0.535631	0.225361	-0.218485	0.90015	0.893587	-0.494821	0.152764	0.197104	0.431241	0.225563	-0.668087	-0.52339	0.000912338	-0.622457	-0.363142	-0.130615	0.991217	1.00568		12	-0.524829	-0.38435	-0.14295	0.0911762	0.408608	-0.0256831	0.164122	-0.780938	0.0996622	0.645885	-0.125097	0.674423	-0.231534	-0.198762	0.0235817
13	-0.442375	0.042944	-0.480889	-0.434673	-0.100438	-0.455787	0.359665	-0.181267	-0.0188265	0.706109	-0.10099	0.372108	-0.271366	-0.362622	0.0536899	0.77251	0.267444	-0.35518	-1.11695	0.748985	-0.277609	0.50924	-0.0591173	0.288613	-0.521233	0.725216	-0.0293478	-0.0493713	-0.143435	-0.570165	-0.720723	-0.396467		13	-0.513255	-0.722997	0.772746	-0.163685	0.304094	-0.576438	-0.121473	-0.810655	-0.203886	0.810182	0.686882	-0.232865	-0.291618	-0.0299021	0.0947599
14	0.307932	-0.0441662	-0.0889433	-0.116406	0.332343	0.0947144	0.356264	-0.270392	0.213548	-0.162748	0.216025	-0.227236	0.145075	0.16853	-0.053895	0.760974	0.880407	-0.592409	0.341448	-0.218773	-0.538882	0.264534	-1.30076	1.06079	-0.792487	0.524449	-0.205069	0.579081	-0.154126	1.01715	0.060628	0.700764		14	-0.0641155	-0.773822	0.144248	-0.88024	0.308206	0.151343	0.688023	-0.0642659	0.388878	-0.0533549	0.367775	0.22428	-0.462938	0.211786	-0.302867
15	0.219555	-0.622104	0.372397	0.306948	0.480871	-0.409412	0.69358	-0.721097	-0.456881	-0.172278	-0.69725	0.0989777	0.834359	0.763411	-0.340928	0.960606	-0.144059	0.319368	0.0654696	0.167425	-0.306238	0.210699	0.43705	-0.21256	0.39978	-0.552792	-0.210462	-0.145193	0.324557	-0.54376	0.58669	-0.00688892		15	-0.990745	-0.142367	-0.972738	0.856039	0.48067	0.308458	0.0787758	-0.733876	-0.0439977	0.433054	0.0731186	0.158658	0.42677	-0.256327	-0.313393
16	0.851986	-1.18227	-0.617513	-0.0823139	0.310978	0.121383	-0.391977	-0.286055	0.355643	-0.285583	-0.223911	-0.15062	-0.248574	-0.161749	0.315961	-0.337748	0.113722	0.744699	0.531446	0.671653	-0.0821128	-0.238644	0.479311	0.377011	0.100122	0.259109	-0.0417144	0.210327	-0.258229	-0.0482116	-0.487211	0.216001		16	-0.0117382	0.233246	0.145236	0.125609	-0.839775	0.241775	-0.349865	-1.10834	-0.900995	0.349923	0.143845	-0.309984	-0.308127	0.184262	-0.109517
17	-0.0124572	-0.371381	0.460597	0.326142	-0.0360378	-0.224207	-0.962206	-0.24207	-0.598838	-0.0754712	0.0697155	0.091211	0.448797	0.28004	0.0812152	0.361275	-0.402128	0.43659	1.01069	0.75325	-0.302882	0.642036	-0.399574	0.80608	0.150527	-0.179207	0.152568	-0.78991	-0.934189	0.49796	-1.07343	0.498319		17	0.271671	0.564065	0.397342	0.560056	0.773785	-0.264037	-0.831302	-0.184181	0.340497	-0.350805	-0.161559	0.0413555	-0.195777	0.398929	0.338315
18	-0.121749	0.453632	0.446431	-0.586439	0.57602	-1.05106	0.108219	-0.15206	0.353974	-0.23272	-0.633965	-0.092556	-0.307188	-0.645638	0.59318	-1.55545	-0.601638	0.950944	0.299473	0.501385	-0.064841	0.498775	-0.252846	-0.16247	-0.13847	-0.75585	0.612551	-0.166848	0.343065	-0.0795952	-0.424336	0.602819		18	0.0808384	-0.160633	0.00699799	0.296527	0.239005	0.058799	-0.0652149	0.920515	-0.341247	0.728588	0.200864	0.533142	-0.0597196	0.792968	-0.0453825
19	0.807902	0.878986	0.0993806	-0.508479	0.104759	-0.0787602	0.192772	-0.276163	-0.100922	-0.092593	1.05812	-0.590464	0.203325	-0.0184014	0.0436249	0.327484	1.01984	1.02959	0.238065	0.336329	-1.52604	-0.0585908	-0.438318	-0.128817	0.0857025	0.0370376	-0.555061	0.682687	-1.14944	0.621777	0.476779	0.469073		19	-0.399147	0.337074	0.346242	-0.366774	-0.0512367	0.432034	0.292351	-0.35171	0.377866	-0.0506827	0.0420116	0.121611	-0.0692655	0.389926	0.072431
20	0.251682	0.382475	-0.616659	-0.524919	-0.253655	-0.304606	-0.0537884	-0.645019	-0.333039	-0.211681	1.09873	0.331957	-0.233389	0.179085	-0.266065	0.0563846	-0.268446	-0.175794	-0.10596	0.186857	0.0549284	-0.242839	-0.56475	0.125281	0.447688	-1.02668	-0.0409184	-0.0950193	-0.28068	0.0711498	-0.653335	-0.263258		20	0.26034	0.904987	0.415329	-0.267256	-0.414117	-0.972514	0.373812	-0.856825	-0.0723285	-0.340653	1.09401	-0.0285091	-0.40365	-0.451949	-0.191887
21	-0.410972	-0.0106847	0.219583	0.215813	0.370591	-0.0371679	-1.33563	0.617979	-0.406187	0.33946	-0.0197642	0.438111	-0.181334	-0.751085	-0.579895	0.0861186	0.227594	0.264369	-0.889769	0.580902	0.23344	-0.537936	-0.0976785	-0.700082	0.106712	-0.267294	-0.623318	0.394137	-0.0564626	-0.41943	-0.474744	0.526124		21	0.0200917	-0.3584	-0.604898	0.226725	0.726483	-0.354663	0.497369	-0.676539	-0.0913765	0.531559	0.706863	-0.917683	0.406825	-0.0354972	-0.729213
22	-0.564004	-0.220522	-0.342316	-0.117521	-0.828811	-0.335782	-0.475147	0.457948	-0.173639	-0.257976	-0.0187636	-0.846946	0.0895185	-1.24084	0.359919	-0.957075	0.348268	-0.0833528	-0.256896	0.207866	-0.823543	0.135909	0.349355	0.293749	-0.369511	-0.0104315	0.272555	-0.199003	1.09101	0.506325	-0.268784	0.0331044		22	-0.519408	0.338653	-0.641691	-0.279073	-0.0242181	-0.812167	0.834182	-0.0884863	-0.593764	0.292361	-0.349404	0.288746	0.952041	0.344469	0.849646
23	0.3545	-0.631606	-0.530106	-0.517242	0.234983	0.560637	0.386111	-0.12162	-0.112139	-0.384851	0.126776	-0.766907	-0.702113	0.0715467	-0.215291	0.32269	1.00639	-0.0312632	0.418526	-0.575586	0.118058	-0.375181	-0.154274	0.447017	0.531809	0.666489	-0.315294	-0.17138	0.0687658	0.291715	0.362063	0.34953		23	-0.68023	0.181617	0.264332	-0.999589	-0.558604	0.411034	-0.208173	-0.0504624	0.272966	0.558112	-0.295725	-0.736203	-0.663752	0.334963	-0.518056
24	-0.671715	-0.619024	0.547591	0.00539877	0.842299	0.629667	0.412674	-0.0960902	-0.220099	-0.543369	0.25213	0.00452676	0.0496781	0.538454	0.523269	0.53598	0.0962988	0.944211	0.0822589	0.603209	-0.184376	0.206913	0.537998	-0.38937	-0.487879	-0.175362	-0.177492	-0.449301	0.191192	0.22364	0.753073	-0.457329		24	0.0404382	0.0532746	-0.906057	-0.483095	0.379601	-0.221328	0.949451	-0.287226	-0.405543	-0.3447	-0.687015	-1.01997	0.723697	-0.311197	-0.324702
25	0.460056	0.0540926	0.00880556	-0.128153	-0.834196	0.573535	-0.773272	0.295474	0.355069	0.165573	0.103971	-0.0712928	-0.431679	0.257283	0.85632	0.167529	0.288179	0.486398	0.00341707	0.489648	-1.28377	0.966291	0.38686	-0.35419	-0.722981	-0.152366	-0.574983	0.411203	0.601926	-0.650561	0.211357	-0.706077		25	0.0191985	0.886791	-0.392292	0.068762	-0.611028	0.489822	-0.398138	0.0070411	0.239082	-0.239767	0.226381	-0.174213	-0.633992	0.331112	-0.1776
26	-0.0976661	-0.444249	-0.413834	-0.340387	-0.106415	0.038295	0.278519	-0.445957	-0.458111	0.121458	0.135624	0.359006	-0.143753	-0.420163	0.217303	0.000869489	0.75827	-0.0269417	0.648887	0.77457	-6.70697e-06	-0.329328	0.561361	-0.0637766	-0.0833601	-0.571519	-0.697388	-0.651544	-0.852816	0.195056	-0.184688	-0.787229		26	-0.173975	0.607595	-0.282489	-0.528734	0.0113442	0.266041	0.31434	-0.585719	-0.218545	-0.251369	0.357804	-0.725168	-0.0436472	0.215746	-0.203858
27	-1.00711	-0.582035	-0.164494	0.162715	-0.800792	0.715298	-0.180399	0.183871	-0.570474	-0.656409	-0.171695	-0.76568	-0.329507	-0.508901	0.260454	0.0750043	-0.028123	-0.046295	-0.300323	0.689239	-0.10537	-0.069711	-0.111013	0.150644	-0.118094	0.135723	-0.518256	-0.105413	-0.169109	-0.186608	-0.0684085	-0.0366813		27	0.724955	0.509329	0.241369	-0.809971	0.224658	-0.205844	0.196363	-0.278951	0.804826	-1.13216	0.479708	-0.150261	-0.66897	0.0152103	0.655292
28	0.564806	-0.407789	0.551671	-0.879535	0.108951	0.484953	-0.158551	0.490617	0.212107	-1.08855	0.0830523	0.609138	-1.03661	0.16563	0.745314	-0.590226	-0.0760069	-0.627122	-0.223827	0.206506	-0.128655	0.98576	0.0430876	-0.436047	0.749458	-0.218235	-0.363209	0.197919	0.243123	-0.402271	0.724401	-0.655991		28	0.23354	-0.0101597	-0.096013	0.488456	-0.295478	0.241196	0.673759	-0.511592	-0.331324	0.316878	-0.850782	0.650662	0.257794	0.0671334	0.34989
29	0.772429	0.18316	-0.917467	0.885173	-0.70334	-0.141615	0.0512452	-0.114267	0.224155	0.191845	-0.86882	0.348938	1.09117	-0.0726185	-0.565908	0.351919	-0.045466	0.318026	-0.152093	0.54064	-0.132181	-0.957609	0.3705	0.322859	-0.236504	0.274233	-0.847773	-0.374559	-0.311699	1.14545	0.131646	-0.2537		29	0.283724	-0.70719	-0.00297495	-0.17223	-0.467667	0.773417	0.159899	0.340951	0.0411345	-0.222316	0.163934	-0.56434	0.550965	-0.16374	-0.0899084
30	-0.620768	0.388384	0.242926	0.747779	0.0272744	-0.56467	-0.78526	-0.286145	-0.142639	-0.739895	-0.0348764	0.780827	0.0239997	0.747149	0.302136	0.208071	0.353177	-0.501364	0.558457	0.460546	-0.68338	-0.731528	0.736091	0.685966	-0.282629	0.298264	0.394928	-0.403966	0.0986462	0.201318	0.240761	0.175335		30	-0.165847	-0.237134	-0.484969	0.897472	0.157023	0.650466	0.509591	0.326566	-0.163746	0.297517	0.588096	0.519841	0.339139	-0.825875	-0.462993
31	0.867547	-0.284881	0.368508	-0.572778	0.264897	0.402825	-0.237215	-0.639292	0.699541	-0.447467	0.583408	0.0959837	-1.21307	-0.370286	-0.127532	0.118626	0.340364	0.715006	-0.618123	-0.0474008	-0.0561606	0.492467	1.11025	0.745554	0.101023	-0.124709	0.809705	-0.306123	0.341768	0.395669	-0.293012	-0.0944395		31	0.193556	0.196834	-0.212255	0.194579	0.221816	0.876873	0.262735	0.120778	-0.407001	0.0231787	0.732207	1.01533	-0.199118	-0.298083	-0.521968
32	-0.137818	-0.35114	0.078265	-1.38143	-0.602059	0.291822	-0.217925	-0.411306	0.392441	0.238068	-0.0468799	-0.631689	-0.126801	0.457028	-0.931945	-0.527081	-0.606028	-0.369108	0.101528	0.376845	-0.106028	0.0294029	-0.545188	0.296902	0.902289	-0.415352	0.130505	0.193468	0.056604	0.00752125	0.45731	-0.0439293		32	-0.0103863	-0.276816	-0.285596	1.12695	-0.0986996	0.627165	0.200639	-0.463562	-0.321975	-0.142288	-0.381804	0.774928	0.304304	-0.0583252	-0.235951
n10	1	2	3	4	5	6	7	8	9	10	11	12	13	14	15	16	17	18	19	20	21	22	23	24	25	26	27	28	29	30	31	32		n20	1	2	3	4	5	6	7	8	9	10	11	12	13	14	15
1	0.27171	-0.392755	0.114199	-0.452959	0.375951	-0.247943	0.350225	-0.367889	-0.12961	-0.0127694	0.221925	0.819067	0.111085	-0.0186373	-0.0722195	-0.132375	-0.878021	0.60853	-0.713611	0.365543	0.202594	-0.453116	0.268804	-0.681997	-0.703016	0.0552869	0.38583	-0.334897	-0.383908	-0.276667	0.527144	0.738558		1	0.452515	-0.410603	-0.0167461	0.474506	0.203664	-0.256764	0.0560325	0.28914	-0.236429	-0.843814	-0.761611	-0.363077	-0.96296	0.223101	-0.630764
2	0.34696	-0.60081	-0.433846	0.193696	0.273286	1.01187	0.104391	-0.15682	0.204015	-0.0575494	-0.383344	0.90613	-0.137625	1.01166	-0.371668	-0.251665	0.606615	-0.0411916	-0.0466814	-0.269603	0.658731	0.292564	-0.457087	0.406951	-0.823964	0.298553	0.19578	0.225532	0.0064853	-0.193495	0.771046	-1.10749		2	-0.36055	0.210612	0.24279	0.793709	0.373551	0.0208597	0.602198	-0.456391	0.569133	0.0336616	0.121249	-0.566065	0.0808626	-0.367835	-0.37526
3	-0.24155	0.717915	-0.596761	0.0883729	-0.586827	0.35867	0.199095	0.030287	0.934682	-0.747319	0.153939	-0.358465	-0.329854	0.0510817	-0.748029	0.382556	-0.154619	-1.30491	-0.7402	-0.66046	0.470133	-0.453618	-0.786964	-0.0914843	-0.643248	0.0995032	-0.119696	0.411431	-0.353356	-0.266792	-0.0749585	-0.0264168		3	0.0871133	0.0916501	-0.370059	0.330735	-0.780687	-0.00179096	-0.884256	0.445288	0.062467	0.612989	0.582042	-0.12208	-0.625914	-0.519257	-0.532384
4	0.0960842	0.0879965	0.25173	-0.107161	0.405905	0.0955063	-0.385092	-1.03844	-0.253574	0.738119	0.191045	-0.626319	0.251423	-0.575723	-0.0624989	0.215128	0.469279	-1.06907	-0.562553	-0.186366	-0.883737	-0.193455	-0.449142	-0.413126	-0.285436	0.344292	-0.415555	0.141174	-0.283826	-0.486341	0.0744883	-0.203902		4	-0.0987146	0.190286	-0.0547108	0.0756112	-0.253371	0.42965	-0.454482	-0.321537	0.456302	0.416065	-0.0254652	-0.183699	-0.399541	-0.00868661	0.0851243
5	0.745349	-0.0726267	0.598167	-0.513872	-0.444932	0.232714	0.0443104	1.01252	-0.203748	-1.42072	-0.236481	0.39835	-0.37804	0.455843	-0.263271	-0.378274	-0.160983	-0.960974	0.470686	-0.636159	-0.0939646	-0.28501	0.103617	0.0579001	-0.217806	-0.415995	-0.662323	-0.150159	0.244627	-0.513448	0.894259	0.829082		5	0.256839	0.214701	-1.09126	-0.0286963	0.248331	-0.589269	-0.794895	-0.167049	0.0410317	0.15192	-0.136755	0.0906764	-0.330488	-0.0647707	-0.136913
6	-0.403326	0.515522	-0.359633	0.526253	0.0290123	0.354049	0.526558	0.508543	-0.00619593	0.733227	-0.226379	0.122131	0.353551	0.079835	-0.289911	0.2058	-0.290219	-0.0209352	-0.847929	0.471493	0.0908865	0.0875126	-0.33439	0.167443	-0.00635864	0.664049	0.398573	-0.441181	0.348757	0.0117566	0.208877	0.796537		6	-0.468563	-0.251369	0.0191147	-0.455875	-0.335533	-0.294253	-0.804624	-0.716488	0.58673	0.0887288	-0.955049	-0.399908	0.364659	0.0447913	-0.772967
7	0.31112	-0.0530991	0.183786	-1.0221	0.0411739	0.331663	0.547876	0.0872168	0.0522818	-0.314595	0.675642	-0.00845117	-0.190222	0.675059	-0.732632	-0.511041	0.466388	-0.122688	-0.662711	0.405341	-0.345567	-0.304799	-0.38263	0.291331	0.291632	0.207701	0.137349	0.455558	-0.927195	0.756389	-0.515743	-0.538207		7	0.426995	-0.0864939	0.0804596	0.547451	0.594372	-0.904647	0.495355	-0.13109	0.364083	-0.620819	-0.547776	0.104468	0.207029	0.804478	0.163893
8	0.59964	-0.24338	0.245846	-0.894619	-0.239387	-0.920953	-0.718534	-1.02273	-0.0687472	-0.482028	0.0800043	-0.59126	0.303917	-0.0372892	-0.0168934	-0.100205	-0.325927	0.151568	0.913241	-0.0361993	-0.431061	-0.777954	-0.0879019	-0.0678726	0.0582181	-0.01117	-0.433377	0.18225	0.767617	-0.293631	-0.228482	-0.843234		8	0.625783	-0.0506342	0.027334	-0.283085	0.693448	-0.725678	0.499305	-1.00579	0.149739	0.508826	-0.0676277	0.396654	0.0590774	-0.174111	0.303879
9	-0.756832	-0.31003	-0.186742	0.264259	0.892041	-0.4523	0.136862	-0.762959	0.623159	-0.129206	0.594275	-0.14407	-1.19677	-0.392707	-0.880592	0.149735	0.799877	-0.110736	0.0724283	0.828398	-0.445989	-0.0178032	-0.409851	-0.798528	0.16976	-0.567835	-0.121448	0.85782	-0.13869	-0.634234	0.760601	0.322269		9	0.0546371	0.305596	-0.470811	0.0535282	-0.994628	-0.059269	0.707446	-0.61836	-0.264116	-0.298125	0.498919	0.037027	0.390213	-0.0204865	-0.30681
10	0.619605	-0.523128	-0.270118	-1.02294	0.376374	0.87095	-0.524232	-0.624475	0.600141	0.0554528	0.500988	0.175734	-0.186792	0.644752	0.561995	-0.420725	0.0148115	0.621652	-0.487662	-0.375418	0.391418	0.0440374	0.231629	0.239852	-0.0726164	0.642125	-0.0729405	0.681036	-0.323773	0.0876401	-0.0741884	-0.388441		10	-0.667912	0.321181	-0.0592245	-0.211309	-1.00561	-0.420887	0.371643	0.0030459	0.0227659	-0.169328	0.0315699	0.107586	0.00255385	0.421128	0.833866
11	-0.0022093	-0.0714461	0.63021	0.278508	0.924732	0.374887	-0.203065	-0.271341	-0.796088	-0.335178	0.287949	0.0812272	0.413032	0.047458	-0.94519	1.13802	0.0275021	0.41179	-0.40647	-0.17826	1.00307	-0.459935	-0.0647178	0.721076	0.65591	0.610023	0.405055	0.29033	0.0943123	0.0291135	0.364887	0.926872		11	0.0163072	0.0375943	0.305349	-0.30787	0.133525	-0.230364	0.621212	0.391522	0.123789	0.989908	-0.130648	0.655143	0.208605	-0.575614	-0.231214
12	0.2671	-0.104051	-0.310238	-0.921334	0.0609801	0.390996	-0.0797017	-0.719766	-0.217088	0.721254	0.577085	-1.06236	0.87742	0.372431	-0.59226	0.325321	-0.206534	-0.12082	-0.476902	-0.894966	-0.51213	-0.769861	-0.419671	0.0697625	1.06191	-0.756923	-0.721713	0.0287231	0.0447929	0.352672	-0.806484	0.0968431		12	-0.406897	0.565616	-0.22829	-0.131506	-0.0275487	-0.198961	-0.882282	-0.0972396	-1.26119	0.277288	-0.0709337	-0.0828594	0.177099	-0.200933	-0.66782
13	-0.357799	0.0764413	-0.588494	0.621688	-0.396192	-0.0560444	-0.297489	-0.391031	-0.405102	-0.347349	-0.539535	0.0931962	-0.584208	0.507666	-0.150689	0.0515006	-0.265335	0.1325	-0.272198	-0.50579	-0.325045	0.262709	-1.11753	-0.629885	-0.314929	0.209219	0.0559129	0.504169	0.0469879	-0.338602	-0.209768	0.87164		13	0.679268	1.12929	0.520264	0.21814	0.48434	-0.133388	0.0142678	-0.416561	0.611937	-0.810922	-0.309439	0.954272	-0.104163	0.190832	0.526894
14	0.0673048	-0.495632	-0.607908	-0.861613	-0.110224	-0.806876	0.384008	-0.205345	0.187314	-0.00672151	0.298449	0.622316	0.322308	-0.109036	0.0548356	0.970519	0.0903056	-0.608014	0.249756	0.940177	0.198294	0.281072	0.316818	-0.913438	-0.55367	-0.0055655	-0.304841	0.640929	-0.15964	0.738992	-0.464807	-0.370501		14	0.357791	-0.0944516	0.518098	0.457451	-0.452411	0.220873	-0.28482	-0.415024	0.0269476	0.341977	0.0763345	-0.114701	-0.326455	0.479292	-0.281888
15	-0.189415	0.361213	-0.138622	-0.65847	-0.0798858	-0.212747	-0.236742	-0.809572	-1.05069	0.395109	0.537338	0.885851	0.926737	0.0132851	-1.23942	0.558092	0.186535	0.0779329	0.535229	-0.12037	0.403242	0.151782	-0.0560791	0.127524	-0.189677	0.447157	0.0796125	0.0456349	0.344396	0.381936	-0.256034	0.38948		15	-0.892882	0.19111	-0.0548982	-0.34463	0.118083	-0.0234121	0.337456	0.26559	-0.439247	0.6444	-0.665079	0.202014	0.0984641	-0.494619	0.750532
16	-0.135371	0.162307	-1.02866	-0.8381	-0.177211	-0.361283	-0.297086	-0.361946	0.166585	-0.0582887	-0.620471	-0.182557	-0.654173	0.123057	-0.479078	0.637195	0.259727	-0.989951	0.313102	-0.100723	-0.292457	-0.00251645	0.147312	0.831739	0.882567	0.316188	0.686108	0.0597062	0.087749	-0.185279	0.309068	0.539944		16	-0.0352715	-0.113363	-0.127688	0.438747	1.15996	-0.309994	-0.0600114	-0.449695	0.00155408	-0.161412	0.0434756	-0.0518216	-0.42124	0.253565	-0.66655
17	-0.600176	0.568594	-0.208055	0.759052	0.100898	0.145115	-0.170463	0.385996	0.132383	-0.150279	0.239293	-0.0186181	-0.794849	0.535713	-0.748514	-0.0091638	-0.139207	0.225435	-0.107768	-0.264167	0.0797624	-0.607708	0.155582	-0.54194	-0.341137	-0.231409	0.23518	0.92026	0.294854	-0.125659	0.217821	0.363525		17	-0.228756	-0.140621	-0.258807	0.521202	-0.514913	-0.429208	-0.471372	-0.158781	0.66319	-0.241783	-0.067096	0.40677	-0.000185405	-0.0439969	-0.335524
18	-0.514089	-1.15445	0.0663794	0.0539414	0.0268299	0.811097	0.607827	-0.435994	-0.16035	0.141366	0.241291	0.444963	0.573209	-0.489016	0.00385879	0.582024	0.161897	-0.0240619	-0.31926	0.199247	-0.081153	0.394818	-0.291311	-0.000109067	0.491803	-0.80678	0.121889	-0.127252	-0.0281869	0.037387	0.223935	-0.135354		18	-0.396526	0.224018	-1.23293	0.305288	0.140368	0.617986	-0.377284	0.147363	-0.31868	-0.455953	0.182184	0.126587	-0.753728	0.085638	0.159593
19	0.564583	0.31096	0.785902	-1.11245	-0.250286	-0.582895	0.491478	-0.325428	-0.198961	-0.089611	0.160854	0.203977	0.258109	0.519794	0.0169299	0.0208058	0.580017	-0.798562	-0.498193	0.548576	-0.0271173	-0.51021	0.635588	0.102613	-0.0953804	0.206528	0.957677	0.788263	0.42323	-0.218817	-0.24104	-0.464014		19	-0.385349	0.111834	0.629104	-0.314037	-0.231718	-0.664514	-0.155525	-0.362488	0.633557	-0.0745562	0.247721	0.450582	0.246078	-0.0257422	-0.338645
20	0.56418	0.174911	0.427531	-0.760979	0.0229112	-0.0821212	-0.930594	-1.06036	0.0702136	0.363541	-0.398645	0.427943	0.171091	-0.309317	-0.305057	-0.169393	0.47074	0.194345	0.444949	-0.238544	0.339047	-0.987771	0.142825	0.254514	-0.187513	0.47849	-0.0188645	0.367805	0.436735	0.910907	0.612607	0.237465		20	0.106195	-0.0582845	0.742159	-0.30829	0.00110974	0.348466	-0.324042	-0.282764	-0.417689	0.000761239	-0.813332	0.350911	-0.664053	-0.67105	0.222168
21	-0.273668	0.207496	-0.279825	0.318509	0.128828	0.221365	0.362672	0.21506	-0.236183	-0.429487	-0.428393	0.771541	0.300786	-0.304221	-0.0655836	-0.643215	-0.443692	0.482316	-0.270256	0.27176	0.972483	0.622985	0.651641	0.480787	1.09408	0.842822	-0.0766556	-0.43748	0.246055	0.566093	0.442139	-1.16924		21	-0.0113779	-0.967981	0.0265721	0.0213092	-0.184187	0.0115816	-0.817524	0.680212	0.158674	0.194227	-0.2671	-0.322338	0.595842	-0.582254	-0.620443
22	0.577326	-0.692451	-0.225776	0.255098	-0.784375	0.551913	0.838856	-0.392771	0.257319	-0.54126	-0.584728	0.106717	-0.169911	-0.121789	-0.435052	0.314312	-0.497106	0.215342	0.666756	-0.0352672	-0.627296	-0.103547	0.210526	-0.464832	0.104664	-0.117938	-0.186658	0.00886442	0.0776887	-0.167134	0.659994	-0.0609975		22	0.242347	0.490044	0.195517	-0.809093	-0.69121	-0.281665	-0.824489	-0.373325	0.408814	-0.106519	-0.0727512	-0.556278	0.384552	-0.18908	-0.601989
23	0.306014	0.320851	0.260667	0.189315	-0.459686	-0.196236	0.398289	-0.378528	0.11305	0.334164	-0.369311	0.573059	-0.0777883	-0.797233	-0.364926	-0.865171	0.429758	-0.142984	-0.378635	0.579881	0.64947	-0.358505	0.178055	-0.166052	-0.237526	0.509113	-0.177381	0.214315	0.297858	0.0171733	0.150216	0.459033		23	-0.566704	-0.403649	0.122901	-0.878758	-0.108084	-0.821093	-0.624941	-0.00956109	-0.473488	-0.760189	-0.103248	0.691527	-0.437535	0.314524	-0.117145
24	0.388811	0.296169	1.14612	0.145452	-0.0976525	-0.0390523	-0.254759	0.0459357	0.299412	0.165849	-0.614577	-0.108842	0.626047	-0.435072	0.0688135	0.244446	-0.409234	-0.337618	-0.0363879	0.819075	-0.0658424	-0.0328474	0.858534	0.0757248	0.0682797	-0.112907	0.243784	0.284027	-0.185291	-0.0469004	-0.384188	-0.232393		24	-0.271117	0.42067	0.160059	0.412028	-1.0762	0.608071	0.990381	-0.329093	-0.174044	-0.63027	-0.81568	-0.502833	0.0382744	-0.362275	-0.271752
25	0.170781	-0.0366308	0.126571	-0.0349766	0.158063	0.603884	-0.450998	0.0694922	0.639291	-1.12038	0.205655	-0.326634	0.362378	0.108416	-0.7306	-1.10965	0.717864	0.193884	-0.330923	0.73441	-1.02599	0.177801	-0.04837	-1.03334	0.0174437	-0.655198	-0.388252	0.198861	0.26839	0.0186412	-0.580918	0.238491		25	-0.348784	-0.55411	-0.453026	0.249375	-0.402514	0.595898	-0.238279	-0.0159449	-0.091686	-0.463812	-0.418317	-0.29078	-0.256385	-0.0851944	0.0359448
26	-0.121039	-0.0884545	0.107734	0.495177	-0.428231	0.348784	0.285328	0.826144	-0.488866	-0.819048	-0.131147	-0.295014	-0.0535028	0.146505	-1.26461	0.484235	0.412765	-0.785478	0.290946	-0.153873	-0.123949	-0.523859	0.354302	0.999338	1.14956	0.479544	0.0996597	-0.396216	0.123103	-0.670793	-0.27231	0.745148		26	-1.42776	-0.500239	-0.0372587	-0.0172787	0.309969	0.317497	0.0050836	-0.0967094	0.113643	0.400559	0.691571	0.00425924	0.525432	0.638962	-0.844368
27	0.216539	0.947955	0.278988	0.567482	0.369813	0.298071	-0.829606	-1.15078	-0.674156	-0.0172485	0.0226033	0.355531	-0.0556497	-0.443065	0.252101	0.532873	0.577259	-0.957556	0.296969	0.33658	-0.428111	0.236884	0.868287	0.559478	-0.408617	0.286271	0.0679674	-0.360541	0.777304	-0.291682	-0.38049	-0.0204585		27	-0.546777	0.0757851	0.335386	0.202539	0.168223	0.5422	0.968946	-0.108638	-0.0256036	-0.139542	0.058389	-0.778721	-0.323861	0.199535	-0.505731
28	-0.53719	-0.0736666	0.228514	0.330335	-0.548946	-0.808628	0.0257087	0.13229	0.465851	-0.83613	0.567006	-0.18885	-0.297403	-0.575475	0.243625	-0.213584	0.278527	-0.333722	-0.0671021	-0.0949546	0.326388	0.245606	-0.639676	1.07379	0.187179	0.172617	0.679169	-0.131323	0.457726	0.21758	-0.137215	-0.141761		28	-0.342533	-0.446341	0.149749	-0.336268	0.409646	-0.186088	0.532372	-0.433936	-0.134086	-0.395621	0.527308	0.544367	-0.793902	-0.417481	0.585775
29	-0.141584	-0.764397	-0.0592552	-0.69834	0.21984	-0.284272	0.108711	0.243404	-0.545799	-0.181258	1.11609	0.602553	-0.266932	0.413068	0.267242	-0.537395	0.625119	0.317254	-0.50932	-0.885615	-0.0793624	-0.545571	0.0627315	0.831866	0.34224	-0.135607	0.613827	0.461412	0.557504	1.04321	0.129959	-0.179053		29	0.487289	-0.643034	-0.0946317	-0.398954	0.31362	0.733127	0.134726	-0.314797	-0.580577	-1.01926	0.168759	-0.103034	0.405556	-0.336669	0.759024
30	-0.305838	0.144051	0.446989	-0.478298	0.241149	-0.158621	0.690504	-0.374792	-0.0808086	-0.00807208	0.363339	0.328468	-0.663235	-0.869221	0.0198601	-0.187999	-0.155335	0.306914	-0.166804	0.175379	0.700472	0.288496	-0.0592233	0.453499	0.95411	0.00981479	0.746745	-0.0983998	0.409066	-0.000814354	-0.223004	0.329909		30	0.447111	-0.458425	0.223473	0.592744	0.997358	0.780803	0.538807	-0.140017	-0.153303	-0.131694	0.305171	0.0467694	0.128706	0.107441	-0.589177
31	0.0429099	-0.698458	-0.516735	-0.270038	0.057736	0.467485	0.526981	0.131211	1.15279	-0.231976	0.326988	-0.400509	0.268044	0.188803	0.887973	0.0865031	-0.535521	0.251151	-0.0718677	0.0699068	0.29283	-0.111206	-0.981728	0.765963	-0.0248782	-0.439243	-0.144147	-0.503837	-0.151914	0.222145	0.7855	0.102834		31	0.19097	0.0545055	-0.252657	-0.00266123	-0.249644	1.10849	0.000286399	0.614283	0.226741	0.254415	0.289905	0.52602	1.07334	0.0976657	0.520685
32	0.104083	0.0745036	-0.517968	-0.0685911	0.683163	0.212608	-0.565026	-0.250405	-0.307532	0.21639	0.341472	0.254897	-0.489681	0.292639	-0.428219	-0.0537942	0.11756	0.245838	0.431163	-0.968161	-0.749443	0.250249	-0.469078	-0.0566447	-0.574609	-0.749241	0.0314412	0.580288	0.504729	0.191147	-0.244444	-0.0537469		32	-0.313948	-0.818363	-0.187941	-0.0674205	-0.319947	-0.0421608	-0.838392	0.465754	0.126369	0.948931	-0.512481	0.23187	-0.487907	0.0655394	-1.26276
[truncated: 17 more columns]

## Sheet: Initial rate
V	1
K	1
Ks	100
So	vo	ei	vo*	error	rel error (%)
0.1	0.0909008	-0.0230216	0.0888081	-0.00209269	-2.30216
0.2	0.166611	0.0145204	0.16903	0.00241925	1.45204
0.4	0.285388	0.000454093	0.285518	0.000129593	0.0454093
0.6	0.374158	-0.0349487	0.361082	-0.0130763	-3.49487
1	0.497512	0.00799823	0.501492	0.00397922	0.799823
2	0.657895	-0.0106032	0.650919	-0.00697579	-1.06032
3	0.733496	-0.00049729	0.733132	-0.00036476	-0.049729
6	0.815217	-0.0212437	0.797899	-0.0173183	-2.12437
10	0.833333	-0.014987	0.820844	-0.0124892	-1.4987
20	0.8	-0.00125928	0.798993	-0.00100742	-0.125928
50	0.657895	0.0116343	0.665549	0.00765414	1.16343
100	0.497512	-0.0194925	0.487815	-0.00969776	-1.94925
200	0.332779	0.0109728	0.33643	0.00365151	1.09728

## Sheet: Estimation
													Median				MMC
		S (mM)	vo*	Model	y-yi	ei							V	K	Ks	Ks (1/Ks)	V	K	Ks
	1	0.1	0.0923039	0.0882259	-0.420226	-0.00407796				ym	0.51253		0.98398	1.00019	98.7251	101.886	0.995609	1.02838	98.5747
	2	0.2	0.162538	0.162048	-0.349992	-0.00049009				St	0.756937
	3	0.4	0.279268	0.278492	-0.233262	-0.000775978				Sr	0.000703305
	4	0.6	0.370384	0.366027	-0.142146	-0.00435773				R2	0.999071
	5	1	0.486956	0.488398	-0.0255741	0.00144214				R	0.999535
	6	2	0.648639	0.648826	0.13611	0.000187011
	7	3	0.708389	0.725015	0.195859	0.0166257				n	3
	8	6	0.823529	0.807952	0.310999	-0.0155775				m	13
	9	10	0.830365	0.826723	0.317835	-0.00364114				C	286
	10	20	0.790963	0.79375	0.278433	0.00278688
	11	50	0.642246	0.651663	0.129716	0.00941745
	12	100	0.497474	0.491721	-0.0150559	-0.00575262
	13	200	0.329833	0.328144	-0.182697	-0.00168841
n	a1	a2	a3	v1	v2	v3	V	K	Ks	1/Ks
1	200	100	50	0.329833	0.497474	0.642246	1.14544	8.81585	82.3477	0.0121436
2	200	100	20	0.329833	0.497474	0.790963	1.04309	2.07094	92.9312	0.0107607
3	200	100	10	0.329833	0.497474	0.830365	1.03249	1.37245	94.1847	0.0106174
4	200	100	6	0.329833	0.497474	0.823529	1.02856	1.11349	94.6581	0.0105643
5	200	100	3	0.329833	0.497474	0.708389	1.03095	1.27065	94.3703	0.0105966
6	200	100	2	0.329833	0.497474	0.648639	1.02881	1.12994	94.6279	0.0105677
7	200	100	1	0.329833	0.497474	0.486956	1.02838	1.10129	94.6805	0.0105618
8	200	100	0.6	0.329833	0.497474	0.370384	1.02777	1.06112	94.7544	0.0105536
9	200	100	0.4	0.329833	0.497474	0.279268	1.02791	1.0706	94.737	0.0105555
10	200	100	0.2	0.329833	0.497474	0.162538	1.02781	1.06428	94.7486	0.0105542
11	200	100	0.1	0.329833	0.497474	0.0923039	1.02703	1.01256	94.8439	0.0105436
12	200	50	20	0.329833	0.642246	0.790963	0.940387	0.07683	108.066	0.0092536
13	200	50	10	0.329833	0.642246	0.830365	0.95048	0.506949	106.43	0.00939584
14	200	50	6	0.329833	0.642246	0.823529	0.952704	0.601753	106.076	0.00942719
15	200	50	3	0.329833	0.642246	0.708389	0.961743	0.986949	104.662	0.00955458
16	200	50	2	0.329833	0.642246	0.648639	0.960233	0.922628	104.895	0.00953331
17	200	50	1	0.329833	0.642246	0.486956	0.961213	0.964375	104.744	0.00954711
18	200	50	0.6	0.329833	0.642246	0.370384	0.960952	0.953248	104.784	0.00954343
19	200	50	0.4	0.329833	0.642246	0.279268	0.961476	0.975608	104.703	0.00955083
20	200	50	0.2	0.329833	0.642246	0.162538	0.961648	0.982905	104.677	0.00955324
21	200	50	0.1	0.329833	0.642246	0.0923039	0.960656	0.940659	104.83	0.00953927
22	200	20	10	0.329833	0.790963	0.830365	0.9769	0.785778	102.151	0.00978939
23	200	20	6	0.329833	0.790963	0.823529	0.975259	0.75391	102.403	0.0097653
24	200	20	3	0.329833	0.790963	0.708389	0.994091	1.11956	99.5853	0.0100416
25	200	20	2	0.329833	0.790963	0.648639	0.988322	1.00754	100.432	0.00995699
26	200	20	1	0.329833	0.790963	0.486956	0.989018	1.02105	100.329	0.0099672
27	200	20	0.6	0.329833	0.790963	0.370384	0.987754	0.99652	100.516	0.00994866
28	200	20	0.4	0.329833	0.790963	0.279268	0.988681	1.01451	100.379	0.00996225
29	200	20	0.2	0.329833	0.790963	0.162538	0.988771	1.01626	100.366	0.00996358
30	200	20	0.1	0.329833	0.790963	0.0923039	0.986308	0.968446	100.731	0.00992744
31	200	10	6	0.329833	0.830365	0.823529	0.971438	0.728136	103.008	0.00970803
32	200	10	3	0.329833	0.830365	0.708389	1.0177	1.21634	96.1807	0.0103971
33	200	10	2	0.329833	0.830365	0.648639	1.00176	1.04818	98.4276	0.0101597
34	200	10	1	0.329833	0.830365	0.486956	1.00163	1.04676	98.447	0.0101578
35	200	10	0.6	0.329833	0.830365	0.370384	0.998516	1.01389	98.8987	0.0101114
36	200	10	0.4	0.329833	0.830365	0.279268	1.00012	1.03087	98.6649	0.0101353
37	200	10	0.2	0.329833	0.830365	0.162538	1.00006	1.03014	98.6749	0.0101343
38	200	10	0.1	0.329833	0.830365	0.0923039	0.995113	0.977983	99.3969	0.0100607
39	200	6	3	0.329833	0.823529	0.708389	1.08425	1.48915	87.7263	0.0113991
40	200	6	2	0.329833	0.823529	0.648639	1.03278	1.14193	94.0952	0.0106275
41	200	6	1	0.329833	0.823529	0.486956	1.02605	1.09654	94.9968	0.0105267
42	200	6	0.6	0.329833	0.823529	0.370384	1.01861	1.04633	96.0145	0.0104151
43	200	6	0.4	0.329833	0.823529	0.279268	1.02067	1.06025	95.7302	0.010446
44	200	6	0.2	0.329833	0.823529	0.162538	1.01981	1.05443	95.8488	0.0104331
45	200	6	0.1	0.329833	0.823529	0.0923039	1.01103	0.995225	97.0729	0.0103015
46	200	3	2	0.329833	0.708389	0.648639	0.906226	0.759362	114.696	0.00871868
47	200	3	1	0.329833	0.708389	0.486956	0.951313	0.944195	106.411	0.00939755
48	200	3	0.6	0.329833	0.708389	0.370384	0.948694	0.933458	106.859	0.00935811
49	200	3	0.4	0.329833	0.708389	0.279268	0.957637	0.970118	105.343	0.00949276
50	200	3	0.2	0.329833	0.708389	0.162538	0.960374	0.981339	104.888	0.00953397
51	200	3	0.1	0.329833	0.708389	0.0923039	0.946786	0.925634	107.188	0.00932937
52	200	2	1	0.329833	0.648639	0.486956	1.00061	1.04468	98.5973	0.0101423
53	200	2	0.6	0.329833	0.648639	0.370384	0.981148	0.985855	101.535	0.00984878
54	200	2	0.4	0.329833	0.648639	0.279268	0.992373	1.01979	99.8195	0.0100181
55	200	2	0.2	0.329833	0.648639	0.162538	0.992878	1.02131	99.7436	0.0100257
56	200	2	0.1	0.329833	0.648639	0.0923039	0.969292	0.950013	103.413	0.00966995
57	200	1	0.6	0.329833	0.486956	0.370384	0.935962	0.912902	109.103	0.00916561
58	200	1	0.4	0.329833	0.486956	0.279268	0.979053	1.00074	101.868	0.00981664
59	200	1	0.2	0.329833	0.486956	0.162538	0.983469	1.00974	101.18	0.00988336
60	200	1	0.1	0.329833	0.486956	0.0923039	0.937017	0.915052	108.914	0.00918155
61	200	0.6	0.4	0.329833	0.370384	0.279268	1.07802	1.14225	88.3913	0.0113133
62	200	0.6	0.2	0.329833	0.370384	0.162538	1.03584	1.07415	93.6717	0.0106756
63	200	0.6	0.1	0.329833	0.370384	0.0923039	0.937858	0.915964	108.763	0.00919429
64	200	0.4	0.2	0.329833	0.279268	0.162538	0.996904	1.02627	99.1412	0.0100866
65	200	0.4	0.1	0.329833	0.279268	0.0923039	0.863223	0.835117	123.994	0.0080649
66	200	0.2	0.1	0.329833	0.162538	0.0923039	0.680887	0.637606	188.474	0.00530577
67	100	50	20	0.497474	0.642246	0.790963	0.884939	-0.770023	127.135	0.00786566
68	100	50	10	0.497474	0.642246	0.830365	0.909211	0.123119	121.003	0.00826425
69	100	50	6	0.497474	0.642246	0.823529	0.915976	0.372027	119.398	0.00837533
70	100	50	3	0.497474	0.642246	0.708389	0.929174	0.857684	116.386	0.00859207
71	100	50	2	0.497474	0.642246	0.648639	0.928373	0.828208	116.565	0.00857891
72	100	50	1	0.497474	0.642246	0.486956	0.930378	0.901988	116.119	0.00861184
73	100	50	0.6	0.497474	0.642246	0.370384	0.930437	0.90415	116.106	0.00861281
74	100	50	0.4	0.497474	0.642246	0.279268	0.931204	0.932397	115.936	0.00862541
75	100	50	0.2	0.497474	0.642246	0.162538	0.931572	0.945935	115.855	0.00863145
76	100	50	0.1	0.497474	0.642246	0.0923039	0.930542	0.908043	116.083	0.00861454
77	100	20	10	0.497474	0.790963	0.830365	0.967597	0.714809	106.624	0.00937873
78	100	20	6	0.497474	0.790963	0.823529	0.96735	0.710368	106.676	0.0093742
79	100	20	3	0.497474	0.790963	0.708389	0.989084	1.10078	102.333	0.00977204
80	100	20	2	0.497474	0.790963	0.648639	0.983055	0.992483	103.502	0.00966168
81	100	20	1	0.497474	0.790963	0.486956	0.984099	1.01124	103.297	0.0096808
82	100	20	0.6	0.497474	0.790963	0.370384	0.982843	0.988668	103.543	0.0096578
83	100	20	0.4	0.497474	0.790963	0.279268	0.983903	1.00771	103.336	0.0096772
84	100	20	0.2	0.497474	0.790963	0.162538	0.984057	1.01047	103.306	0.00968002
85	100	20	0.1	0.497474	0.790963	0.0923039	0.981422	0.963155	103.823	0.0096318
86	100	10	6	0.497474	0.830365	0.823529	0.966805	0.706775	106.797	0.0093636
87	100	10	3	0.497474	0.830365	0.708389	1.01677	1.21312	96.9243	0.0103173
88	100	10	2	0.497474	0.830365	0.648639	1.00003	1.04348	100.022	0.00999779
89	100	10	1	0.497474	0.830365	0.486956	1.00005	1.04368	100.018	0.00999817
90	100	10	0.6	0.497474	0.830365	0.370384	0.99685	1.01126	100.633	0.00993711
91	100	10	0.4	0.497474	0.830365	0.279268	0.998568	1.02867	100.302	0.0099699
92	100	10	0.2	0.497474	0.830365	0.162538	0.998529	1.02827	100.309	0.00996915
93	100	10	0.1	0.497474	0.830365	0.0923039	0.993382	0.976109	101.308	0.00987091
94	100	6	3	0.497474	0.823529	0.708389	1.0869	1.49768	85.4806	0.0116986
95	100	6	2	0.497474	0.823529	0.648639	1.03295	1.14236	93.9005	0.0106496
96	100	6	1	0.497474	0.823529	0.486956	1.02596	1.09638	95.113	0.0105138
97	100	6	0.6	0.497474	0.823529	0.370384	1.01829	1.04583	96.4823	0.0103646
98	100	6	0.4	0.497474	0.823529	0.279268	1.02042	1.0599	96.0972	0.0104061
99	100	6	0.2	0.497474	0.823529	0.162538	1.01955	1.05411	96.2553	0.010389
100	100	6	0.1	0.497474	0.823529	0.0923039	1.01052	0.994673	97.9091	0.0102136
101	100	3	2	0.497474	0.708389	0.648639	0.903479	0.753422	123.671	0.00808599
102	100	3	1	0.497474	0.708389	0.486956	0.949853	0.941594	111.119	0.00899936
103	100	3	0.6	0.497474	0.708389	0.370384	0.947346	0.93142	111.732	0.00894998
104	100	3	0.4	0.497474	0.708389	0.279268	0.956493	0.968538	109.527	0.00913015
105	100	3	0.2	0.497474	0.708389	0.162538	0.959337	0.980077	108.86	0.00918615
106	100	3	0.1	0.497474	0.708389	0.0923039	0.945606	0.924359	112.162	0.00891571
107	100	2	1	0.497474	0.648639	0.486956	1.00019	1.04397	99.9893	0.0100011
108	100	2	0.6	0.497474	0.648639	0.370384	0.98056	0.984987	104.034	0.00961228
109	100	2	0.4	0.497474	0.648639	0.279268	0.991954	1.01922	101.648	0.00983789
110	100	2	0.2	0.497474	0.648639	0.162538	0.9925	1.02086	101.536	0.0098487
111	100	2	0.1	0.497474	0.648639	0.0923039	0.968709	0.949384	106.637	0.00937762
112	100	1	0.6	0.497474	0.486956	0.370384	0.935289	0.911975	114.816	0.00870956
113	100	1	0.4	0.497474	0.486956	0.279268	0.978724	1.00031	104.451	0.00957385
114	100	1	0.2	0.497474	0.486956	0.162538	0.983212	1.00944	103.486	0.00966314
115	100	1	0.1	0.497474	0.486956	0.0923039	0.936561	0.914562	114.484	0.00873487
116	100	0.6	0.4	0.497474	0.370384	0.279268	1.07828	1.14259	86.4986	0.0115609
117	100	0.6	0.2	0.497474	0.370384	0.162538	1.03587	1.07419	93.3259	0.0107151
118	100	0.6	0.1	0.497474	0.370384	0.0923039	0.937572	0.915658	114.219	0.00875509
119	100	0.4	0.2	0.497474	0.279268	0.162538	0.996814	1.02616	100.655	0.0099349
120	100	0.4	0.1	0.497474	0.279268	0.0923039	0.862878	0.834751	137.709	0.00726171
121	100	0.2	0.1	0.497474	0.162538	0.0923039	0.680543	0.637249	276.53	0.00361625
122	50	20	10	0.642246	0.790963	0.830365	0.99669	0.936746	93.7827	0.0106629
123	50	20	6	0.642246	0.790963	0.823529	0.990051	0.835346	95.2675	0.0104968
124	50	20	3	0.642246	0.790963	0.708389	1.0134	1.19198	90.2424	0.0110813
125	50	20	2	0.642246	0.790963	0.648639	1.00432	1.05328	92.1324	0.0108539
126	50	20	1	0.642246	0.790963	0.486956	1.00419	1.05133	92.1596	0.0108507
127	50	20	0.6	0.642246	0.790963	0.370384	1.00211	1.01946	92.6053	0.0107985
128	50	20	0.4	0.642246	0.790963	0.279268	1.00313	1.03506	92.3866	0.0108241
129	50	20	0.2	0.642246	0.790963	0.162538	1.00304	1.03379	92.4044	0.010822
130	50	20	0.1	0.642246	0.790963	0.0923039	0.999716	0.982963	93.1212	0.0107387
131	50	10	6	0.642246	0.830365	0.823529	0.977034	0.753932	98.7754	0.010124
132	50	10	3	0.642246	0.830365	0.708389	1.03212	1.26628	85.9517	0.0116344
133	50	10	2	0.642246	0.830365	0.648639	1.01151	1.07459	90.3397	0.0110693
134	50	10	1	0.642246	0.830365	0.486956	1.01035	1.06379	90.6003	0.0110375
135	50	10	0.6	0.642246	0.830365	0.370384	1.00631	1.02623	91.5185	0.0109268
136	50	10	0.4	0.642246	0.830365	0.279268	1.00801	1.04203	91.1299	0.0109733
137	50	10	0.2	0.642246	0.830365	0.162538	1.00775	1.03957	91.1902	0.0109661
138	50	10	0.1	0.642246	0.830365	0.0923039	1.00192	0.985345	92.5393	0.0108062
139	50	6	3	0.642246	0.823529	0.708389	1.10553	1.55764	72.4429	0.013804
140	50	6	2	0.642246	0.823529	0.648639	1.04342	1.16916	83.1587	0.0120252
141	50	6	1	0.642246	0.823529	0.486956	1.03433	1.11231	84.9985	0.0117649
142	50	6	0.6	0.642246	0.823529	0.370384	1.02551	1.05711	86.8645	0.0115122
143	50	6	0.4	0.642246	0.823529	0.279268	1.02756	1.06993	86.4239	0.0115709
144	50	6	0.2	0.642246	0.823529	0.162538	1.02636	1.06245	86.6804	0.0115366
145	50	6	0.1	0.642246	0.823529	0.0923039	1.01657	1.00122	88.8396	0.0112562
146	50	3	2	0.642246	0.708389	0.648639	0.902217	0.750695	128.28	0.00779542
147	50	3	1	0.642246	0.708389	0.486956	0.950691	0.943087	108.366	0.00922798
148	50	3	0.6	0.642246	0.708389	0.370384	0.948002	0.932411	109.308	0.00914849
149	50	3	0.4	0.642246	0.708389	0.279268	0.95743	0.969832	106.077	0.00942713
150	50	3	0.2	0.642246	0.708389	0.162538	0.960309	0.98126	105.128	0.00951222
151	50	3	0.1	0.642246	0.708389	0.0923039	0.94611	0.924904	109.98	0.00909259
152	50	2	1	0.642246	0.648639	0.486956	1.00252	1.04795	92.5919	0.0108001
153	50	2	0.6	0.642246	0.648639	0.370384	0.981984	0.987088	98.185	0.0101849
154	50	2	0.4	0.642246	0.648639	0.279268	0.993568	1.02142	94.9501	0.0105318
155	50	2	0.2	0.642246	0.648639	0.162538	0.993987	1.02266	94.8371	0.0105444
156	50	2	0.1	0.642246	0.648639	0.0923039	0.969578	0.950322	101.903	0.00981323
157	50	1	0.6	0.642246	0.486956	0.370384	0.935368	0.912084	114.114	0.0087632
158	50	1	0.4	0.642246	0.486956	0.279268	0.979435	1.00124	99.0116	0.0100998
159	50	1	0.2	0.642246	0.486956	0.162538	0.983878	1.01023	97.7079	0.0102346
160	50	1	0.1	0.642246	0.486956	0.0923039	0.936629	0.914635	113.618	0.00880144
161	50	0.6	0.4	0.642246	0.370384	0.279268	1.08	1.14479	75.9065	0.0131741
162	50	0.6	0.2	0.642246	0.370384	0.162538	1.03681	1.07529	84.34	0.0118568
163	50	0.6	0.1	0.642246	0.370384	0.0923039	0.937622	0.915711	113.225	0.00883195
164	50	0.4	0.2	0.642246	0.279268	0.162538	0.997236	1.02665	93.9498	0.010644
165	50	0.4	0.1	0.642246	0.279268	0.0923039	0.862562	0.834416	153.209	0.00652704
166	50	0.2	0.1	0.642246	0.162538	0.0923039	0.679993	0.636681	1086	0.000920807
167	20	10	6	0.790963	0.830365	0.823529	0.966147	0.703742	107.357	0.0093147
168	20	10	3	0.790963	0.830365	0.708389	1.04634	1.31552	77.7927	0.0128547
169	20	10	2	0.790963	0.830365	0.648639	1.01655	1.08825	86.6582	0.0115396
170	20	10	1	0.790963	0.830365	0.486956	1.01437	1.07165	87.3856	0.0114435
171	20	10	0.6	0.790963	0.830365	0.370384	1.00897	1.03044	89.2452	0.0112051
172	20	10	0.4	0.790963	0.830365	0.279268	1.01106	1.04634	88.5182	0.0112971
173	20	10	0.2	0.790963	0.830365	0.162538	1.01063	1.04311	88.6649	0.0112784
174	20	10	0.1	0.790963	0.830365	0.0923039	1.00325	0.98679	91.3032	0.0109525
175	20	6	3	0.790963	0.823529	0.708389	1.14335	1.67936	55.3169	0.0180777
176	20	6	2	0.790963	0.823529	0.648639	1.05699	1.20386	72.4284	0.0138067
177	20	6	1	0.790963	0.823529	0.486956	1.04354	1.12985	76.0919	0.013142
178	20	6	0.6	0.790963	0.823529	0.370384	1.03224	1.06764	79.4708	0.0125832
179	20	6	0.4	0.790963	0.823529	0.279268	1.03441	1.07957	78.7998	0.0126904
180	20	6	0.2	0.790963	0.823529	0.162538	1.03271	1.07023	79.3244	0.0126065
181	20	6	0.1	0.790963	0.823529	0.0923039	1.02106	1.00608	83.1238	0.0120302
182	20	3	2	0.790963	0.708389	0.648639	0.886917	0.717615	234.104	0.00427161
183	20	3	1	0.790963	0.708389	0.486956	0.943732	0.930694	136.418	0.00733041
184	20	3	0.6	0.790963	0.708389	0.370384	0.941619	0.922767	138.569	0.00721661
185	20	3	0.4	0.790963	0.708389	0.279268	0.952266	0.962697	128.373	0.00778983
186	20	3	0.2	0.790963	0.708389	0.162538	0.955729	0.975685	125.372	0.00797627
187	20	3	0.1	0.790963	0.708389	0.0923039	0.940603	0.918957	139.627	0.00716193
188	20	2	1	0.790963	0.648639	0.486956	1.00236	1.04767	93.0754	0.010744
189	20	2	0.6	0.790963	0.648639	0.370384	0.980298	0.984601	105.184	0.00950713
190	20	2	0.4	0.790963	0.648639	0.279268	0.992817	1.02039	97.9529	0.010209
191	20	2	0.2	0.790963	0.648639	0.162538	0.993332	1.02186	97.6767	0.0102379
192	20	2	0.1	0.790963	0.648639	0.0923039	0.96754	0.948124	113.742	0.00879183
193	20	1	0.6	0.790963	0.486956	0.370384	0.932268	0.907819	150.085	0.0066629
194	20	1	0.4	0.790963	0.486956	0.279268	0.978422	0.999912	106.949	0.00935024
195	20	1	0.2	0.790963	0.486956	0.162538	0.983169	1.00938	103.878	0.00962665
196	20	1	0.1	0.790963	0.486956	0.0923039	0.934584	0.91244	147.107	0.00679776
197	20	0.6	0.4	0.790963	0.370384	0.279268	1.08255	1.14806	64.259	0.015562
198	20	0.6	0.2	0.790963	0.370384	0.162538	1.03767	1.07631	77.4934	0.0129043
199	20	0.6	0.1	0.790963	0.370384	0.0923039	0.936366	0.914369	144.811	0.00690554
200	20	0.4	0.2	0.790963	0.279268	0.162538	0.99713	1.02653	95.5446	0.0104663
201	20	0.4	0.1	0.790963	0.279268	0.0923039	0.860758	0.832503	429.045	0.00233076
202	20	0.2	0.1	0.790963	0.162538	0.0923039	0.678026	0.634646	-114.602	-0.00872585
203	10	6	3	0.830365	0.823529	0.708389	1.2574	2.04637	32.2956	0.030964
204	10	6	2	0.830365	0.823529	0.648639	1.09664	1.30531	52.5909	0.0190147
205	10	6	1	0.830365	0.823529	0.486956	1.06917	1.17864	58.9199	0.0169722
206	10	6	0.6	0.830365	0.823529	0.370384	1.05167	1.09801	63.808	0.015672
207	10	6	0.4	0.830365	0.823529	0.279268	1.0535	1.10641	63.261	0.0158075
208	10	6	0.2	0.830365	0.823529	0.162538	1.05032	1.09178	64.2195	0.0155716
209	10	6	0.1	0.830365	0.823529	0.0923039	1.035	1.02116	69.2864	0.0144328
210	10	3	2	0.830365	0.708389	0.648639	0.851656	0.641376	-259.766	-0.00384962
211	10	3	1	0.830365	0.708389	0.486956	0.926181	0.899438	392.964	0.00254476
212	10	3	0.6	0.830365	0.708389	0.370384	0.926183	0.899445	392.937	0.00254493
213	10	3	0.4	0.830365	0.708389	0.279268	0.939262	0.944731	272.697	0.00366708
214	10	3	0.2	0.830365	0.708389	0.162538	0.944121	0.961558	244.857	0.00408401
215	10	3	0.1	0.830365	0.708389	0.0923039	0.927838	0.905172	372.182	0.00268686
216	10	2	1	0.830365	0.648639	0.486956	1.00024	1.04406	99.8228	0.0100178
217	10	2	0.6	0.830365	0.648639	0.370384	0.975923	0.978146	129.066	0.00774798
218	10	2	0.4	0.830365	0.648639	0.279268	0.99019	1.01681	110.138	0.00907948
219	10	2	0.2	0.830365	0.648639	0.162538	0.991022	1.01907	109.204	0.00915715
220	10	2	0.1	0.830365	0.648639	0.0923039	0.963064	0.943297	152.722	0.00654784
221	10	2	0.2	0.830365	0.648639	0.162538	0.991022	1.01907	109.204	0.00915715
222	10	2	0.1	0.830365	0.648639	0.0923039	0.963064	0.943297	152.722	0.00654784
223	10	1	0.6	0.830365	0.486956	0.370384	0.926192	0.899458	392.804	0.0025458
224	10	1	0.4	0.830365	0.486956	0.279268	0.97602	0.996755	132.038	0.00757356
225	10	1	0.2	0.830365	0.486956	0.162538	0.981409	1.00728	123.193	0.00811733
226	10	1	0.1	0.830365	0.486956	0.0923039	0.930711	0.908282	333.135	0.00300178
227	10	0.6	0.4	0.830365	0.370384	0.279268	1.08655	1.15319	51.7582	0.0193206
228	10	0.6	0.2	0.830365	0.370384	0.162538	1.03884	1.07769	69.7874	0.0143292
229	10	0.6	0.1	0.830365	0.370384	0.0923039	0.934058	0.911905	296.85	0.00336871
230	10	0.4	0.2	0.830365	0.279268	0.162538	0.996718	1.02605	102.32	0.00977331
231	10	0.4	0.1	0.830365	0.279268	0.0923039	0.857602	0.829157	-199.545	-0.0050114
232	10	0.2	0.1	0.830365	0.162538	0.0923039	0.674695	0.6312	-39.9056	-0.0250592
233	6	3	2	0.823529	0.708389	0.648639	0.757627	0.438075	-39.2064	-0.025506
234	6	3	1	0.823529	0.708389	0.486956	0.869784	0.798999	-77.922	-0.0128333
235	6	3	0.6	0.823529	0.708389	0.370384	0.878704	0.827704	-84.5632	-0.0118255
236	6	3	0.4	0.823529	0.708389	0.279268	0.89687	0.886164	-102.324	-0.00977284
237	6	3	0.2	0.823529	0.708389	0.162538	0.905809	0.91493	-114.119	-0.00876281
238	6	3	0.1	0.823529	0.708389	0.0923039	0.89012	0.864442	-94.9171	-0.0105355
239	6	2	1	0.823529	0.648639	0.486956	0.982962	1.0145	244.764	0.00408557
240	6	2	0.6	0.823529	0.648639	0.370384	0.95898	0.953152	1068.1	0.00093624
241	6	2	0.4	0.823529	0.648639	0.279268	0.976646	0.998343	307.107	0.00325619
242	6	2	0.2	0.823529	0.648639	0.162538	0.979099	1.00462	279.463	0.0035783
243	6	2	0.1	0.823529	0.648639	0.0923039	0.949344	0.928502	-3037.45	-0.000329224
244	6	1	0.6	0.823529	0.486956	0.370384	0.913037	0.881356	-157.048	-0.0063675
245	6	1	0.4	0.823529	0.486956	0.279268	0.96835	0.986678	525.944	0.00190134
246	6	1	0.2	0.823529	0.486956	0.162538	0.975386	1.00007	338.636	0.00295303
247	6	1	0.1	0.823529	0.486956	0.0923039	0.922611	0.899586	-202.582	-0.00493627
248	6	0.6	0.4	0.823529	0.370384	0.279268	1.08899	1.15632	46.2882	0.0216038
249	6	0.6	0.2	0.823529	0.370384	0.162538	1.03818	1.07692	73.929	0.0135265
250	6	0.6	0.1	0.823529	0.370384	0.0923039	0.929405	0.906935	-265.576	-0.0037654
251	6	0.4	0.2	0.823529	0.279268	0.162538	0.994585	1.02357	161.654	0.00618606
252	6	0.4	0.1	0.823529	0.279268	0.0923039	0.852435	0.82368	-58.7202	-0.0170299
253	6	0.2	0.1	0.823529	0.162538	0.0923039	0.669917	0.626259	-20.6253	-0.0484842
254	3	2	1	0.708389	0.648639	0.486956	1.18045	1.35226	13.9127	0.071877
255	3	2	0.6	0.708389	0.648639	0.370384	1.07505	1.12438	21.0076	0.0476019
256	3	2	0.4	0.708389	0.648639	0.279268	1.08524	1.14642	20.0202	0.0499495
257	3	2	0.2	0.708389	0.648639	0.162538	1.07138	1.11644	21.3878	0.0467557
258	3	2	0.1	0.708389	0.648639	0.0923039	1.01939	1.00404	28.7499	0.0347827
259	3	1	0.6	0.708389	0.486956	0.370384	0.926196	0.899464	392.349	0.00254875
260	3	1	0.4	0.708389	0.486956	0.279268	0.994354	1.02085	47.3179	0.0211336
261	3	1	0.2	0.708389	0.486956	0.162538	0.997633	1.02669	45.3976	0.0220276
262	3	1	0.1	0.708389	0.486956	0.0923039	0.931811	0.909463	245.115	0.00407971
263	3	0.6	0.4	0.708389	0.370384	0.279268	1.13654	1.21728	15.1031	0.0662114
264	3	0.6	0.2	0.708389	0.370384	0.162538	1.06324	1.10653	22.7136	0.0440265
265	3	0.6	0.1	0.708389	0.370384	0.0923039	0.935326	0.913259	188.25	0.00531209
266	3	0.4	0.2	0.708389	0.279268	0.162538	1.00559	1.03637	40.4924	0.024696
267	3	0.4	0.1	0.708389	0.279268	0.0923039	0.849036	0.820076	-40.099	-0.0249383
268	3	0.2	0.1	0.708389	0.162538	0.0923039	0.661297	0.617342	-11.0189	-0.0907529
269	2	1	0.6	0.648639	0.486956	0.370384	0.872503	0.825581	-29.5584	-0.0338313
270	2	1	0.4	0.648639	0.486956	0.279268	0.961206	0.977291	-295.659	-0.00338228
271	2	1	0.2	0.648639	0.486956	0.162538	0.97253	0.996658	1981.19	0.000504747
272	2	1	0.1	0.648639	0.486956	0.0923039	0.904244	0.879868	-43.6002	-0.0229357
273	2	0.6	0.4	0.648639	0.370384	0.279268	1.14794	1.2319	13.0031	0.0769044
274	2	0.6	0.2	0.648639	0.370384	0.162538	1.0618	1.10483	23.6555	0.0422734
275	2	0.6	0.1	0.648639	0.370384	0.0923039	0.923049	0.900146	-74.0205	-0.0135098
276	2	0.4	0.2	0.648639	0.279268	0.162538	0.998406	1.02801	79.2881	0.0126122
277	2	0.4	0.1	0.648639	0.279268	0.0923039	0.83497	0.805165	-17.3432	-0.0576596
278	2	0.2	0.1	0.648639	0.162538	0.0923039	0.649039	0.604664	-6.62876	-0.150858
279	1	0.6	0.4	0.486956	0.370384	0.279268	1.43916	1.60532	2.85622	0.350112
280	1	0.6	0.2	0.486956	0.370384	0.162538	1.15847	1.21907	6.25297	0.159924
281	1	0.6	0.1	0.486956	0.370384	0.0923039	0.939327	0.917532	87.3685	0.0114458
282	1	0.4	0.2	0.486956	0.279268	0.162538	1.01063	1.04223	30.1476	0.0331702
283	1	0.4	0.1	0.486956	0.279268	0.0923039	0.810335	0.779049	-8.69821	-0.114966
284	0.6	0.4	0.2	0.370384	0.279268	0.162538	0.896254	0.90919	-6.28126	-0.159204
285	0.6	0.4	0.1	0.370384	0.279268	0.0923039	0.7204	0.683708	-3.08474	-0.324176
286	0.4	0.2	0.1	0.279268	0.162538	0.0923039	0.517373	0.468475	-1.25555	-0.796466
						Median	0.98398	1.00019	98.7251	101.886
