# Supplementary material for: Calculation of statistic estimates of kinetic parameters from substrate uncompetitive inhibition equation using the median method
Source: Data Brief. 2017 Mar 11;11:567–71. doi: 10.1016/j.dib.2017.03.013 (PMC5357693; doi:10.1016/j.dib.2017.03.013)
Supplement: Supplementary file 3 — Supplementary material [file mmc3.xls]

## Sheet: Sheet 1
			Non-linear Least Squares				Median Method
		Simulation	V	K	Ks	SCR	V	K	Ks direct median	SCR	Ks inverse median	SCR
		0	1.04682	1.0686	9.93764	0.00572503	0.958171	0.919134	7.35178	0.0316977	10.8441	0.00541787
		1	1.12842	1.17289	8.14107	0.00637404	1.14984	1.13385	5.97401	0.0178245	8.10339	0.0103729
		2	1.05685	1.14302	9.32362	0.00537333	0.918938	0.923826	9.30711	0.0198831	12.1794	0.00732912
		3	0.942101	0.90078	12.3763	0.00582622	0.84288	0.770145	11.3071	0.020506	15.6303	0.00921154
		4	1.07316	1.25117	8.87726	0.00762094	0.96617	0.877976	7.9377	0.0203104	10.3831	0.00616315
		5	0.951973	0.87402	11.4227	0.00560262	1.00545	0.972826	7.94918	0.0136597	11.1857	0.006905
		6	1.07443	1.12783	8.42296	0.00554358	1.07711	1.15584	6.45661	0.0223506	8.44317	0.0056274
		7	0.850135	0.738754	13.5689	0.00914159	0.933447	0.85093	7.8639	0.0291667	10.4907	0.00771926
		8	0.984195	0.972141	8.87671	0.00994563	0.966794	0.961198	8.4806	0.0161315	9.14646	0.0109212
		9	0.943166	0.922227	10.0902	0.00893582	0.943197	0.950111	8.52003	0.0216708	10.0025	0.0102631
		10	1.3714	1.62697	5.34917	0.0106906	1.07825	1.06619	5.26107	0.0475391	8.35588	0.00619987
		11	0.875012	0.86951	14.155	0.00947294	0.890169	0.890857	10.4817	0.0178059	12.7421	0.00934116
		12	0.916232	0.879524	11.9049	0.00660775	0.866076	0.793308	9.88413	0.0249721	13.0459	0.00890563
		13	0.966035	0.905947	10.196	0.00606677	0.933021	0.868026	10.2497	0.00871551	10.9253	0.00662307
		14	0.981775	0.966883	10.8367	0.0050442	0.976798	0.936508	9.16166	0.00884616	9.50087	0.0073242
		15	0.979593	1.04561	10.172	0.00751268	0.978541	1.01627	8.13632	0.0189803	10.8679	0.00578635
		16	1.02909	1.02447	8.72624	0.00646287	0.957125	0.859965	8.01749	0.0211946	10.1446	0.00713511
		17	0.994026	1.04285	10.9673	0.00580857	0.960341	1.01465	6.032	0.0678747	10.8567	0.0074374
		18	0.965995	0.935399	11.6083	0.00545534	0.918939	0.835158	9.37621	0.0158943	12.6954	0.00602399
		19	1.03605	1.04638	8.48135	0.0070145	1.01619	0.912864	7.50476	0.0169579	8.97738	0.00824023
		20	1.16417	1.349	8.07707	0.00700543	1.1818	1.4075	5.65623	0.0224739	8.74923	0.0115973
		21	0.968121	1.00646	10.8353	0.00631763	0.854006	0.815307	9.56065	0.0345114	13.47	0.0111387
		22	1.00253	0.972531	8.70721	0.0085781	1.09303	1.13215	6.15686	0.0232494	7.97639	0.00608941
		23	1.02692	1.07577	10.9452	0.00699192	1.01397	1.08671	7.30136	0.0229991	11.3846	0.00762704
		24	1.13748	1.09707	7.90364	0.00993577	1.04799	1.0066	7.00317	0.0173426	9.66164	0.00671647
		25	0.988032	0.960381	9.47202	0.00658052	0.934013	0.881667	9.64093	0.0118763	10.4276	0.00807854
		26	0.986779	0.944307	9.72175	0.00596321	0.954029	0.912299	7.96971	0.0234805	10.4578	0.00625556
		27	1.13211	1.27255	8.60039	0.00666304	0.770632	0.729186	6.9982	0.132691	18.0484	0.0202967
		28	1.03746	1.04121	9.59887	0.00507605	1.26536	1.37109	6.61914	0.0101489	6.91147	0.0115372
		29	1.24304	1.39114	6.83032	0.00809975	1.07433	1.13509	6.35118	0.0241185	8.68958	0.0052127
		30	1.09401	1.08942	6.92302	0.0123661	1.01622	1.02786	5.4296	0.0627535	7.90508	0.0131579
		31	1.22889	1.32599	6.72596	0.00834835	1.10452	1.09543	5.82624	0.0267939	8.17044	0.00680143
		32	1.02694	1.078	8.94787	0.00649245	0.934801	0.926704	7.15691	0.0445502	10.1363	0.0103505
		33	1.12498	1.11426	8.17766	0.00801353	1.20776	1.31673	5.41436	0.0195319	7.91577	0.0108777
		34	1.09076	1.04348	8.01404	0.00790907	1.07107	1.08981	7.53178	0.00950688	8.48116	0.00556608
		35	0.970905	1.02334	11.0289	0.00647286	0.888421	0.881037	6.81352	0.072324	13.1099	0.00871839
		36	1.13538	1.24902	8.47369	0.00652538	1.02689	1.06943	6.84923	0.0254723	10.1637	0.00526867
		37	0.900746	0.876362	11.2792	0.0103216	0.838063	0.792728	5.59721	0.139897	12.9922	0.0150995
		38	1.18406	1.32678	8.4844	0.0107816	1.00661	0.961576	7.70422	0.0157934	11.2867	0.00769253
		39	1.08136	1.0891	9.34546	0.00693819	0.958763	0.947397	8.0478	0.0224436	12.1467	0.00600563
		40	1.20053	1.31149	6.91034	0.00718334	0.943392	0.968565	7.58257	0.0357469	13.0527	0.00767303
		41	1.1889	1.45393	7.32375	0.00806601	0.907988	0.865822	5.4406	0.10653	11.7539	0.00745876
		42	0.889953	0.898747	16.8386	0.0135675	0.839102	0.792729	16.8826	0.0109131	19.4357	0.0146604
		43	0.959713	0.945767	10.3691	0.0063968	0.773325	0.675187	9.35173	0.0695193	16.5958	0.0175145
		44	1.31262	1.39488	6.10626	0.013344	1.17004	1.16497	4.98575	0.0347175	7.84301	0.0109273
		45	0.931964	0.900963	11.6069	0.00600168	1.04499	1.02173	8.27863	0.00736701	9.20231	0.00554032
		46	0.921531	0.896369	11.0839	0.00804037	0.924895	0.894808	9.42243	0.0158159	10.6977	0.00871162
		47	1.00159	0.971336	10.3565	0.00514015	0.988833	0.919515	9.21332	0.00760632	11.7346	0.00810723
		48	0.908472	0.880012	11.4374	0.00855734	0.998621	0.890135	4.81101	0.0897445	10.2278	0.00746459
		49	1.07528	1.21076	9.06448	0.0061186	0.902202	0.852912	8.9129	0.0255596	13.6006	0.00669496
		50	1.0642	1.11563	9.92246	0.00654228	1.0139	1.02431	9.3907	0.00550388	11.2157	0.00698762
		51	0.880337	0.796306	12.3839	0.0082606	0.921099	0.865801	9.34775	0.0163466	12.3326	0.00582634
		52	1.07737	1.19577	8.10389	0.00744396	1.08991	1.19553	6.10903	0.0270411	7.16967	0.011917
		53	0.855253	0.819659	14.0602	0.0102007	0.932957	0.887935	9.429	0.013652	11.97	0.00561071
		54	0.945357	0.884294	11.5843	0.00541616	1.05467	1.14682	6.48523	0.0274763	8.65871	0.00642132
		55	0.892523	0.780839	13.62	0.00682897	0.916617	0.843448	11.1534	0.00745023	12.903	0.00606418
		56	1.10419	1.15116	8.88537	0.00644363	1.06487	1.10619	8.41629	0.00581654	10.3026	0.00816484
		57	0.805543	0.817275	16.0215	0.0197016	0.820861	0.789092	12.9928	0.0203742	14.944	0.0146588
		58	1.09716	1.1049	8.12145	0.00619472	0.813868	0.727288	5.25065	0.168298	14.1486	0.0145661
		59	0.789654	0.734762	16.4074	0.0170579	0.755074	0.768727	6.38855	0.174174	19.2805	0.0287476
		60	1.06812	1.02963	8.89503	0.0066599	1.03304	1.04423	7.5207	0.014248	9.80277	0.00505592
		61	1.00048	1.0682	8.92064	0.00994387	0.855817	0.86887	5.54723	0.137529	11.1038	0.0240622
		62	0.875568	0.786863	16.1068	0.00950562	0.772817	0.623336	4.76363	0.219734	31.5129	0.0311038
		63	1.26628	1.49343	7.03284	0.00931312	1.06189	1.1649	6.88184	0.0198909	10.3112	0.00764668
		64	0.922526	0.868532	10.5452	0.00902072	0.921921	0.924034	7.08011	0.0518116	10.6715	0.0104265
		65	1.05063	1.02083	8.99851	0.00582815	0.976432	0.903652	7.09638	0.030202	11.1931	0.00599084
		66	1.0896	1.13511	8.62229	0.00537184	1.04655	1.04605	7.05769	0.0171602	8.90432	0.00539919
		67	0.988145	0.90678	8.9407	0.00900447	0.918831	0.932318	5.31556	0.111216	9.95882	0.015355
		68	1.26169	1.37348	6.36387	0.00922573	0.871127	0.714682	4.08874	0.197163	13.1485	0.00837675
		69	1.08977	1.11783	8.36245	0.00558853	1.0204	1.05348	4.96024	0.0808628	9.54173	0.00522584
		70	0.912747	0.882285	9.81282	0.0154947	0.854643	0.797115	7.91451	0.0582728	10.8629	0.0210592
		71	0.909983	0.929125	11.8014	0.00947232	0.951729	1.04819	6.2292	0.0694317	10.3854	0.0119558
		72	0.791862	0.647424	18.0952	0.0116765	0.881896	0.888643	8.61519	0.0399608	14.2952	0.00953142
		73	0.993626	1.07235	9.96576	0.00722814	0.969651	1.00388	10.1767	0.00727392	10.5021	0.00654583
		74	1.16896	1.27073	8.00272	0.0074797	1.17263	1.17899	6.74031	0.00968107	7.99475	0.0113357
		75	0.882336	0.827034	15.4645	0.00874516	0.845718	0.756526	9.58831	0.0339319	16.6604	0.00940079
		76	1.22196	1.20359	6.49674	0.0128557	1.14042	1.06851	5.99716	0.0200577	7.44163	0.0115768
		77	0.94575	0.966887	11.6127	0.00649094	0.825352	0.768593	10.5341	0.0334986	17.0175	0.0113659
		78	0.963415	0.969869	10.6096	0.0060576	0.881092	0.829493	5.533	0.116313	10.5343	0.0167759
		79	0.921439	0.874458	11.9775	0.00602773	0.939156	0.959686	8.82118	0.0202774	12.4029	0.00677857
		80	1.03664	1.03101	8.4476	0.0070675	0.962736	0.932366	5.09651	0.095624	10.5925	0.00556598
		81	1.09192	1.12013	8.62742	0.00566153	1.09221	1.1211	6.87616	0.0130543	8.33833	0.00561718
		82	0.966173	0.913239	9.42127	0.00865266	0.885395	0.862053	6.86802	0.070916	11.1336	0.0137965
		83	1.30185	1.67129	6.71253	0.0104516	1.16394	1.28471	6.07686	0.0150173	7.9514	0.00672296
		84	1.12259	1.08164	8.00946	0.00901089	1.17271	1.17628	6.48604	0.010957	7.57523	0.00973497
		85	0.970296	0.937236	10.2646	0.00569389	0.884715	0.812768	7.80226	0.046798	12.1286	0.00854341
		86	0.987368	0.960766	9.81877	0.00570407	0.902075	0.803229	7.66225	0.0417795	11.6408	0.00754965
		87	1.16852	1.362	7.69501	0.0066583	0.907424	0.859931	7.83039	0.0392567	15.0996	0.0094373
		88	1.01803	0.958005	9.52703	0.00594532	0.952869	0.861398	9.19299	0.0115121	10.9331	0.0059592
		89	1.22982	1.30377	7.24261	0.0107874	1.13108	1.15426	6.16514	0.0169251	8.36095	0.00764848
		90	1.01783	1.00908	10.8914	0.0066002	0.917071	0.886874	9.15793	0.0199042	13.234	0.00656581
		91	0.833233	0.756964	15.373	0.00998498	0.873232	0.79908	12.1718	0.00993227	13.4257	0.00763536
		92	0.998641	1.08309	11.6617	0.007837	0.915717	0.917139	10.4413	0.0125312	14.5639	0.00926159
		93	1.01614	1.06392	9.91689	0.00524331	0.979086	1.01991	8.21009	0.01822	10.7429	0.00589432
		94	1.06181	1.18716	9.89993	0.00676314	0.92861	0.964847	7.55723	0.0421652	13.1773	0.00815572
		95	0.792631	0.643637	20.024	0.0126964	0.838766	0.741529	12.1143	0.015952	15.7958	0.00891536
		96	1.11335	1.07769	7.66762	0.00835601	1.08074	1.19219	5.63373	0.040903	7.84228	0.00821796
		97	1.03142	0.962789	9.20305	0.00658489	1.00384	0.908256	6.73121	0.0298957	10.1034	0.00697286
		98	0.937435	0.884282	12.0112	0.00552507	0.914326	0.891539	10.0105	0.0141557	12.6941	0.00653437
		99	1.0398	1.06787	9.47633	0.00495239	1.04424	1.0376	8.31625	0.00714452	9.80894	0.00576351
		100	1.07384	1.08945	7.49202	0.00952748	0.954988	1.01529	4.85529	0.118704	12.7544	0.00833855
		101	0.905543	0.90375	11.7319	0.00922419	0.991387	1.0565	4.71077	0.10825	10.3119	0.00634481
		102	1.44267	1.89102	5.29257	0.0117772	1.05594	1.13532	4.42936	0.0951332	9.91278	0.00600113
		103	0.923627	0.83168	13.1424	0.00680027	0.896404	0.849107	10.8462	0.0119851	13.677	0.00686758
		104	1.08719	1.18434	8.40722	0.00562621	1.09235	1.21217	6.87313	0.0151653	8.613	0.00567164
		105	1.06117	1.11464	9.64962	0.00563999	1.0504	1.05874	8.21371	0.0071934	10.1049	0.00663194
		106	1.03197	1.1084	9.04192	0.00645594	0.930358	0.933077	8.9962	0.0197765	9.97089	0.012422
		107	1.17512	1.23682	8.03642	0.00929324	1.09214	1.14778	8.06654	0.00585871	9.33389	0.00676032
		108	0.838311	0.813415	13.9038	0.0137785	0.793815	0.6925	11.4171	0.0343435	13.7702	0.0200158
		109	1.03453	1.05699	9.52209	0.00493841	1.06856	1.06292	8.16039	0.006603	9.6908	0.0073019
		110	1.01334	0.966429	11.3998	0.00897522	0.983445	0.966259	6.79285	0.0355795	9.61189	0.00655849
		111	0.980956	1.10007	10.8322	0.00879733	0.891005	0.907034	5.70732	0.110041	15.3263	0.0105965
		112	1.28924	1.43612	6.28475	0.00960819	1.23067	1.35164	6.56157	0.00795602	6.74879	0.0079043
		113	1.19031	1.34064	8.011	0.00856299	1.05002	1.05938	8.29777	0.00685689	9.80474	0.00579685
		114	1.17998	1.27397	7.23814	0.00679609	1.2277	1.34364	6.27297	0.00880217	7.49072	0.0103675
		115	1.10926	1.23136	9.00973	0.00654321	0.933986	0.934339	7.1833	0.044856	11.8336	0.00641337
		116	0.940399	0.942937	11.8833	0.00613605	0.810379	0.725902	9.06179	0.0563107	15.5353	0.0125779
		117	1.11475	1.36149	8.83429	0.00890432	0.931121	1.02881	8.09713	0.0374851	14.3573	0.0128254
		118	1.15253	1.29344	7.26781	0.00682534	0.900536	0.843967	7.37042	0.0500446	13.2027	0.00645712
		119	0.930112	0.909906	13.3607	0.00706207	0.957314	0.962382	10.6876	0.0063282	13.5118	0.00937021
		120	0.94929	0.918401	12.6951	0.00657357	0.952188	0.922199	8.62636	0.0169274	12.4498	0.00624143
		121	1.02954	0.985256	9.1691	0.00587284	0.973673	0.894313	7.48839	0.024602	10.2525	0.00597009
		122	1.21053	1.44409	7.6016	0.00807366	1.05618	1.08579	6.76277	0.0201062	9.09771	0.00504716
		123	1.12837	1.3549	8.10815	0.0078517	0.979932	1.04243	5.27837	0.0870519	9.4824	0.0097043
		124	1.00432	0.989845	9.04784	0.00692911	0.952793	0.926378	6.53281	0.051134	10.0991	0.00761728
		125	1.27723	1.64132	7.86631	0.0162526	1.03823	1.138	3.77494	0.147367	11.4072	0.00996658
		126	1.10731	1.15065	7.84352	0.00611681	1.08839	1.02333	6.31534	0.0211867	9.2654	0.0108567
		127	0.869438	0.822449	13.9365	0.00832587	0.865028	0.817373	10.0045	0.0255461	13.6679	0.00895541
		128	1.15723	1.22227	8.24168	0.00826289	0.995081	0.929672	6.96096	0.0280469	10.8145	0.00620078
		129	0.913232	0.85846	11.5266	0.00714067	0.942547	0.960184	8.57689	0.0217969	11.2351	0.00697377
		130	1.05564	1.02375	9.04198	0.00601731	0.996291	0.960151	8.07422	0.0138915	10.0498	0.0051706
		131	1.03153	1.03539	10.2311	0.00569824	1.05016	1.1008	9.50057	0.00509903	9.87306	0.00559043
		132	0.707186	0.552012	23.7967	0.0224636	0.739884	0.624562	12.8646	0.0448677	21.0776	0.0190689
		133	1.10763	1.10609	8.04247	0.00668094	1.03739	1.04955	7.35842	0.0153188	9.2573	0.00505479
		134	1.03854	1.0862	8.92188	0.00577554	0.975431	0.990307	6.89366	0.0375518	10.9561	0.00539039
		135	0.997859	0.944918	8.95141	0.00784177	1.08546	1.13976	6.59051	0.0179685	7.9563	0.00642603
		136	1.23358	1.49148	6.2043	0.010079	0.727649	0.616299	5.97221	0.195633	19.893	0.023218
		137	1.0087	1.03536	10.2032	0.00504197	0.91788	0.897206	9.82987	0.0147087	10.9997	0.00890708
		138	1.01542	1.03391	9.77872	0.00499962	1.04595	1.09262	7.98458	0.00931153	8.91186	0.00545525
		139	1.02308	1.0572	9.11233	0.00595026	0.930109	0.880774	6.54774	0.0581336	10.6242	0.00789077
		140	0.979298	0.96626	10.5515	0.00510901	0.937811	0.922838	9.55415	0.0128758	11.4967	0.00607266
		141	0.885538	0.821776	13.2203	0.00706806	0.819467	0.758708	13.781	0.0158094	17.5352	0.0118242
		142	1.05892	1.16404	8.8985	0.00597886	0.794703	0.730069	6.70572	0.122946	16.4004	0.015353
		143	0.947214	0.895928	11.4928	0.00535696	0.907476	0.855887	6.88346	0.0586206	13.346	0.00644002
		144	1.03513	1.04576	9.66564	0.00500971	0.932057	0.845375	8.03152	0.0270599	12.4623	0.00611396
		145	1.04573	1.0705	9.39417	0.00499129	1.02612	0.96386	6.91523	0.022243	10.0045	0.00665944
		146	0.935134	0.8993	11.3829	0.00598261	1.00989	1.00736	8.99348	0.00679591	9.78303	0.00502273
		147	0.993082	0.988074	8.84502	0.00913655	0.920482	0.879932	7.5521	0.0400152	11.2595	0.0073019
		148	1.26188	1.31687	6.58141	0.0119178	1.29157	1.42933	4.84708	0.0205339	7.69476	0.0221041
		149	1.11132	1.15838	8.78772	0.00668385	1.14357	1.23469	6.86781	0.00880646	9.02663	0.0101152
		150	1.04388	0.958705	9.9221	0.00919232	1.02313	0.907188	5.5412	0.0532457	10.3482	0.01025
		151	1.11868	1.18218	8.34923	0.00588336	1.0483	1.06449	8.35311	0.00675481	9.39428	0.00508276
		152	1.01531	1.05679	10.1668	0.00515812	0.990947	0.984707	8.33637	0.0129911	11.2701	0.0057361
		153	0.990785	0.988172	8.51385	0.0116901	0.961065	1.00467	6.04657	0.066234	8.66391	0.0178802
		154	1.18875	1.49784	8.0919	0.0100508	0.763629	0.68357	5.6723	0.184795	18.2736	0.0185214
		155	0.988912	0.941242	12.3503	0.00958335	0.960421	0.961452	10.4394	0.00649064	13.0332	0.00814311
		156	0.874898	0.728538	12.8903	0.00814094	0.967563	0.933325	4.48602	0.124343	11.829	0.00584907
		157	1.02111	1.08073	10.0924	0.00535855	0.990445	1.01245	9.49562	0.00702963	9.84451	0.00603373
		158	0.8902	0.731052	12.5405	0.00823118	0.942814	0.828558	5.77141	0.0736157	11.6534	0.00654176
		159	0.859915	0.817836	15.2214	0.00908131	0.852122	0.777102	13.5676	0.00971597	15.5575	0.00863613
		160	0.982228	1.00447	11.5993	0.00607747	0.94151	0.876293	9.20273	0.0133128	12.4304	0.00603924
		161	1.20414	1.41414	6.81595	0.00755081	1.19974	1.34779	6.0298	0.0121589	7.08795	0.00676878
		162	0.959512	0.928323	10.2796	0.00637601	0.837719	0.76327	8.0737	0.0616655	13.0139	0.013553
		163	0.951466	0.811511	10.6381	0.00795108	1.2285	1.15633	6.18945	0.0172935	7.27155	0.0215059
		164	1.11625	1.21292	7.25921	0.00829564	1.14696	1.24483	6.02442	0.0176337	7.0879	0.00741643
		165	0.944442	0.93326	11.5929	0.00575376	0.925723	0.905214	9.66398	0.014248	11.34	0.00710709
		166	1.26099	1.46963	6.93639	0.00868544	1.07422	1.11422	5.198	0.0526309	8.43044	0.00551003
		167	1.00646	1.09084	9.68423	0.00700903	0.938513	0.973274	8.43741	0.0255415	11.1347	0.00822117
		168	1.38342	1.70889	6.04447	0.0120216	1.00098	1.06737	5.57897	0.0669679	11.584	0.00737885
		169	1.01532	1.05067	9.43373	0.00565357	0.905406	0.820375	8.43815	0.0290387	11.8658	0.00686746
		170	1.04824	1.02922	10.49	0.00860036	0.983902	0.928108	8.3645	0.0131	11.1703	0.00589174
		171	0.930417	0.846213	10.3021	0.00869719	0.903615	0.915757	5.43121	0.114242	10.8434	0.0134527
		172	1.05501	1.09285	7.50137	0.0117842	0.964225	0.997296	6.93597	0.0414822	8.77425	0.0156582
		173	1.01607	0.985606	8.67319	0.0075677	1.02517	1.04756	7.0664	0.0216857	9.32774	0.00526035
		174	1.10316	1.15661	7.09418	0.0100672	0.761886	0.691079	7.20323	0.128696	13.8935	0.0325587
		175	0.978923	0.950381	9.16971	0.00868485	0.842812	0.69992	8.31209	0.0510509	17.8359	0.0114437
		176	0.900206	0.831414	13.7501	0.00667431	0.845431	0.800549	12.1558	0.0167545	16.2045	0.0102143
		177	1.00305	0.935685	10.1367	0.00586942	1.0823	1.08807	8.39017	0.00583523	8.86256	0.00596651
		178	0.90833	0.837744	10.3865	0.0115339	0.939969	0.863658	6.9353	0.0440211	10.6737	0.00667386
		179	0.89134	0.816737	13.0705	0.00664929	0.831613	0.74432	4.19806	0.221308	18.7137	0.012049
		180	0.944023	0.964179	12.3421	0.00663276	0.979316	0.996514	8.07937	0.0184924	12.1215	0.00702934
		181	0.955006	0.9992	11.0469	0.00719729	0.78817	0.713368	6.87364	0.120608	16.044	0.0166056
		182	1.07557	1.12253	8.9122	0.00519365	0.979747	0.906011	7.13826	0.0286459	10.9779	0.00590271
		183	1.01356	1.09778	9.17333	0.00785964	0.909552	0.876067	9.69171	0.0169773	11.2676	0.00874509
		184	1.16356	1.24522	7.41948	0.00653371	1.08212	1.08235	6.85284	0.0144108	9.25516	0.00695543
		185	1.11971	1.28138	7.83896	0.00683967	0.948144	0.945278	6.16495	0.0645171	11.5005	0.00580229
		186	1.03176	1.08606	9.51206	0.00520986	0.91367	0.892459	9.26388	0.0202007	12.6807	0.00660444
		187	1.02434	0.98661	9.67864	0.00547741	0.991434	0.925756	7.92379	0.0159154	11.0278	0.00636552
		188	0.98242	0.881603	9.40447	0.00799854	1.12569	1.07044	5.72012	0.0257341	8.34599	0.0110405
		189	0.983918	1.00424	8.94015	0.0104405	0.854438	0.726269	3.84248	0.229761	11.2509	0.0161037
		190	0.891961	0.827999	12.4775	0.00728576	0.842362	0.790118	9.09151	0.0441034	16.2416	0.0101161
		191	0.945785	0.818876	9.8753	0.00947834	0.954897	0.90102	7.6675	0.0270768	10.3578	0.0063656
		192	1.17414	1.3045	8.77868	0.0117624	0.951689	0.930425	10.0977	0.00784992	13.9303	0.0102617
		193	0.914963	0.859818	11.9733	0.00630092	0.867368	0.844528	9.35357	0.0332783	12.9858	0.0108495
		194	1.09964	1.25201	8.67729	0.00619903	0.966179	0.961487	6.20339	0.056145	10.9998	0.00532972
		195	0.870247	0.769601	11.6785	0.0114788	0.879102	0.809053	9.33977	0.0266742	11.2111	0.0126818
		196	1.00444	0.917498	9.23427	0.00723572	1.08115	1.06314	6.29821	0.0221949	8.3827	0.00636466
		197	1.1396	1.27778	8.53824	0.0068926	0.923726	0.93739	7.52954	0.0427567	12.4679	0.00717967
		198	1.0546	1.10934	8.14552	0.00765986	1.17656	1.35854	6.28362	0.0124743	7.51919	0.00654586
		199	1.01464	1.04373	10.034	0.00501146	0.909896	0.825071	8.28046	0.0298633	14.1722	0.0077561
		200	0.910201	0.869817	15.4318	0.0106029	0.919341	0.927778	10.0612	0.0143191	14.9827	0.0106501
		201	0.9076	0.865256	13.6993	0.00685958	0.860149	0.820832	8.69482	0.0436408	15.3082	0.00920276
		202	1.27034	1.4605	6.76056	0.00888598	1.09925	1.05913	4.43775	0.0727787	10.0772	0.0158347
		203	1.07485	1.13227	9.44426	0.00587408	1.03467	1.0764	8.6393	0.00684021	9.90818	0.00514669
		204	0.986128	1.01937	10.8215	0.00549474	0.944859	0.935862	9.0555	0.015408	11.3884	0.00589869
		205	1.09591	1.19813	9.85856	0.00879335	1.16456	1.2139	6.57695	0.00968958	9.13756	0.0160285
		206	0.759297	0.634244	18.0603	0.0169542	0.745977	0.635889	10.601	0.065258	19.8787	0.018844
		207	1.09675	1.16469	7.49895	0.00796997	0.803503	0.71094	5.02008	0.187438	12.4054	0.0243474
		208	1.23177	1.39176	6.90669	0.00752546	1.22481	1.31612	6.23418	0.00934953	6.73688	0.00832715
		209	0.972477	0.925852	9.3401	0.00839383	0.821445	0.760261	5.25105	0.16583	12.0832	0.0226741
		210	1.15315	1.21587	7.28216	0.0068221	1.12687	1.18676	7.13372	0.0080853	7.77095	0.00601866
		211	1.17356	1.31639	7.8392	0.00680128	1.04193	1.15373	6.48592	0.0318636	10.5003	0.00721891
		212	0.886888	0.824938	13.3453	0.00696135	0.90122	0.88399	9.39065	0.0225304	12.8483	0.00741571
		213	0.898985	0.896733	11.6296	0.0104395	0.842114	0.753817	9.18418	0.0404223	13.3619	0.0112064
		214	1.09276	1.18821	7.10212	0.0118941	1.33926	1.49708	4.28628	0.0283026	5.17439	0.0129892
		215	1.10314	1.10625	7.86894	0.00668622	1.11241	1.13766	6.39868	0.0161447	8.03225	0.00614891
		216	0.898043	0.843449	11.9017	0.00790385	0.905493	0.834992	8.01035	0.0357973	11.6762	0.00732636
		217	1.04212	0.999916	8.45473	0.00711768	1.01034	0.974951	6.20798	0.0399563	9.03282	0.00658257
		218	1.04868	1.0411	9.41135	0.00542628	1.06692	1.04482	5.83522	0.034374	9.87058	0.00840021
		219	0.877403	0.76149	14.2006	0.00721987	1.02395	0.981273	5.6368	0.0510633	11.6876	0.0117379
		220	1.12341	1.27522	7.96369	0.00623689	0.96604	0.880892	5.78548	0.0649879	11.4646	0.00622591
		221	1.5096	1.86511	5.43402	0.0190679	1.06972	1.14856	3.9852	0.115644	8.51452	0.00574926
		222	0.895548	0.826287	14.3308	0.00727627	0.847597	0.748275	7.3921	0.0700257	15.9109	0.00860335
		223	1.07712	1.05676	9.52486	0.00812966	1.10138	1.11349	7.24233	0.0091275	9.14496	0.00801073
		224	0.839401	0.783061	14.182	0.011275	0.839728	0.8224	8.49363	0.0578671	13.7144	0.0144424
		225	1.04732	1.08757	8.75271	0.00568174	0.911126	0.7389	4.94362	0.121004	12.5945	0.00907521
		226	0.96524	0.90772	12.8891	0.00885621	1.04279	1.02112	9.38622	0.00550019	10.2916	0.0073238
		227	0.961039	0.953866	10.8573	0.00559678	0.913247	0.881552	7.83069	0.0381215	11.6242	0.00745959
		228	0.982518	0.999131	9.37979	0.00817854	0.940823	0.926784	10.185	0.0090483	10.7382	0.00718009
		229	0.946368	0.915545	13.2105	0.00756905	0.99229	1.01867	5.10712	0.0858792	13.455	0.0136759
		230	0.993484	1.05846	11.5309	0.00694942	0.821517	0.76958	9.91166	0.04215	17.6661	0.012156
		231	1.07728	1.1758	9.65032	0.0064993	0.866199	0.808653	5.72382	0.116181	15.5153	0.00861855
		232	1.03422	1.07688	8.76066	0.00643745	1.03235	1.05266	7.8883	0.0111516	9.1915	0.00523282
		233	0.93952	0.954742	11.822	0.00654926	0.830658	0.755306	8.23192	0.0618762	16.0349	0.0100639
		234	1.10804	1.12599	8.84008	0.00735058	1.11822	1.10685	4.26614	0.075788	9.66196	0.0146375
		235	0.967074	0.929489	11.591	0.005505	0.97163	0.888945	9.59762	0.00759087	11.8332	0.00721098
		236	0.773875	0.780742	19.6016	0.0231473	0.674939	0.58952	17.7587	0.0540265	33.822	0.035767
		237	1.08871	1.1445	7.91589	0.00642894	1.01503	0.979053	7.04654	0.0226721	9.17007	0.00599476
		238	1.15684	1.26168	8.32851	0.00767928	1.04064	0.949122	5.63078	0.0456938	10.8856	0.0133483
		239	0.935104	0.914912	11.3385	0.00632786	1.12413	1.21411	7.11211	0.00854802	7.79268	0.00586795
		240	0.852554	0.695909	12.4635	0.0113514	0.945874	0.867661	6.22358	0.0595236	11.0587	0.00578184
		241	0.848352	0.772791	12.8509	0.0119732	0.849917	0.813773	8.2196	0.0563187	13.4113	0.0120779
		242	0.869462	0.765442	14.1697	0.00727641	0.897068	0.738853	8.22743	0.0332984	12.7586	0.00803505
		243	0.963562	0.945546	11.4274	0.00528146	0.874464	0.831508	10.1941	0.0214066	14.7335	0.0081733
		244	0.814332	0.670478	16.9459	0.010075	0.981905	0.961741	9.65554	0.00651155	11.4194	0.00567521
		245	0.871614	0.869533	14.1834	0.00994683	0.901091	0.982061	10.4378	0.0213153	13.1211	0.0124352
		246	1.01322	1.08311	9.56979	0.00629219	0.913562	0.84343	7.94685	0.0342032	12.451	0.00596551
		247	1.11107	1.26238	8.75906	0.00633194	0.949247	0.901905	8.06209	0.0232982	11.3653	0.00534132
		248	0.989685	0.890806	8.11577	0.0146162	1.02826	1.03695	4.19927	0.115547	8.07925	0.0100234
		249	1.05941	1.13838	8.60138	0.00601939	1.13494	1.1956	6.02213	0.0188102	7.08161	0.00796438
		250	0.99358	1.03656	11.4775	0.0064733	0.945335	0.97869	9.18569	0.0162905	11.3308	0.00718831
		251	1.00371	1.0087	10.306	0.00494989	0.975437	0.978933	7.66115	0.024013	10.9521	0.00522925
		252	1.06315	1.0412	8.85991	0.00592788	0.87977	0.80911	6.50092	0.0803583	12.6725	0.00803775
		253	1.01796	0.993557	9.22483	0.00567314	0.863022	0.714586	6.55758	0.0824516	15.3319	0.0087706
		254	1.03235	1.12677	10.0628	0.00596506	1.04736	1.13076	9.25498	0.00549423	10.0392	0.00597126
		255	0.941078	0.927557	10.8019	0.00700865	0.955488	0.965959	9.88244	0.00916236	10.2085	0.00789442
		256	1.09525	1.21206	8.77271	0.00565764	0.791846	0.771307	6.40213	0.141023	16.3654	0.0194118
		257	0.948308	1.06274	12.8002	0.01085	0.838489	0.792422	9.60134	0.0394183	17.2695	0.0112882
		258	1.15763	1.31134	7.66224	0.00617734	1.0526	1.13633	6.99468	0.0193435	8.62464	0.00645593
		259	1.05515	1.20487	9.74964	0.00706249	0.977184	1.04529	8.41572	0.0180198	11.7842	0.00719813
		260	0.95229	0.967423	11.2076	0.00622637	0.944595	1.03517	6.51565	0.0638673	10.5542	0.0121018
		261	0.870412	0.819171	12.5047	0.0102118	0.842595	0.787586	7.90709	0.0642935	12.9689	0.0136603
		262	0.993102	0.898075	10.2696	0.00661394	1.03674	0.994766	8.60596	0.00682557	9.44717	0.00585263
		263	0.92006	0.889184	11.541	0.00698113	1.03937	1.12872	5.28793	0.0641951	9.74948	0.00564601
		264	0.935787	0.953673	12.3107	0.00676216	0.859381	0.821121	11.8396	0.0153037	13.1691	0.0109302
		265	1.12634	1.12236	7.78106	0.00741835	0.975062	0.906565	6.91141	0.0340085	10.7566	0.00549965
		266	0.859708	0.831962	13.5949	0.0106175	0.954847	0.905983	6.86129	0.0417228	11.3107	0.00526789
		267	0.925026	0.878589	10.1318	0.0107027	0.733198	0.675038	8.80466	0.109882	17.235	0.0317449
		268	0.927521	0.81678	10.5486	0.00829792	0.746252	0.64222	6.39967	0.163866	17.2963	0.0228866
		269	0.915421	0.912079	13.1453	0.00711997	0.893738	0.858878	11.6498	0.00974468	13.6515	0.00720563
		270	0.900383	0.86552	12.595	0.00712767	0.966309	0.998645	10.6979	0.00641878	10.9035	0.00617756
		271	0.965497	0.868105	10.8561	0.00616008	0.997272	0.905209	8.47976	0.0109224	10.5552	0.00696153
		272	1.04192	1.11322	9.45864	0.00529005	0.924462	0.887534	8.84448	0.0208648	11.6388	0.00634213
		273	1.01517	1.12026	9.61386	0.00726023	0.806522	0.73552	8.62875	0.0668552	17.11	0.0125575
		274	1.05717	1.15133	9.34116	0.00549864	0.834388	0.794433	9.34593	0.0449358	18.3965	0.0129646
		275	0.87214	0.812599	13.5979	0.00793146	0.95015	0.872511	6.10981	0.0612224	11.4947	0.00560298
		276	1.10682	1.16473	8.78206	0.00616638	0.91671	0.921972	4.47228	0.156458	12.2657	0.00744522
		277	0.950795	0.95867	13.2185	0.00802702	0.948672	0.937518	10.6546	0.00671514	13.3921	0.00821089
		278	1.26063	1.46915	6.88777	0.00848687	0.855771	0.846755	6.1597	0.110215	15.6307	0.010956
		279	0.960097	0.914098	11.4597	0.00529974	0.846567	0.75012	9.14865	0.0387296	16.0686	0.00876336
		280	0.813052	0.653272	14.047	0.0130828	0.869713	0.824568	9.37029	0.0307217	12.7954	0.00986813
		281	0.815449	0.710006	16.6114	0.0104205	0.776741	0.676576	9.20568	0.0698956	20.1944	0.0146401
		282	1.03981	1.06939	9.79167	0.00513635	0.959431	0.909677	7.84053	0.0236199	10.7787	0.00543099
		283	0.998502	1.04575	11.179	0.00612393	0.866179	0.87744	8.82691	0.043503	14.5312	0.0111152
		284	1.1066	1.25165	7.76665	0.00741706	0.999697	0.988414	6.91885	0.0289401	9.59363	0.00561786
		285	0.933629	0.887571	12.7651	0.00611644	0.989164	0.988953	9.88405	0.00566286	11.0728	0.00535076
		286	0.826748	0.687118	14.5071	0.0102567	0.823695	0.722848	12.1875	0.0191981	15.6698	0.0100641
		287	0.973429	0.924347	9.80938	0.00653781	0.905089	0.868437	4.92946	0.132876	11.5658	0.00837433
		288	0.969972	0.959218	10.1929	0.00608211	0.778374	0.752184	7.56598	0.112656	16.3998	0.0222816
		289	0.925535	0.976257	12.2649	0.00872457	0.803936	0.758397	7.81484	0.0879528	15.2974	0.0165447
		290	0.9955	0.956778	9.94021	0.0052924	0.965566	0.953431	6.40604	0.0505042	9.99435	0.00695962
		291	0.921526	0.857416	12.3092	0.00578513	1.00307	0.998017	4.27603	0.121609	9.08773	0.00695289
		292	1.02188	0.983578	10.263	0.00604637	1.03477	1.01898	8.50259	0.00698126	10.4737	0.00697345
		293	0.952801	1.01263	11.8633	0.00747547	0.850811	0.844655	13.3258	0.013962	18.4216	0.0146487
		294	1.38302	1.67365	5.98696	0.0121136	0.891864	0.847055	5.35185	0.118916	10.7551	0.0134091
		295	1.16119	1.25395	7.48475	0.00633199	1.10441	1.16589	5.79005	0.0288687	9.29865	0.0076289
		296	1.14505	1.15907	7.73863	0.0076158	1.17873	1.28548	5.54779	0.021178	7.64653	0.00700338
		297	1.05466	1.14461	9.90226	0.00602078	0.965747	1.0876	8.43606	0.0243001	15.9088	0.0227215
		298	0.993558	1.05675	11.2197	0.00639385	0.884201	0.796257	5.98891	0.0938717	14.8518	0.00772171
		299	1.26977	1.47876	6.97984	0.00953517	0.887151	0.995542	5.65104	0.125529	14.3893	0.0157001
		300	0.934366	0.856847	11.7546	0.00566089	1.02009	1.03605	4.30775	0.113204	9.98091	0.0049414
		301	0.893923	0.85856	12.0135	0.00871585	0.885578	0.858013	8.65354	0.035444	11.0411	0.0140003
		302	1.05388	1.16558	10.0601	0.00661829	1.0326	1.01998	6.34381	0.0315994	9.92612	0.00547249
		303	0.892087	0.804463	13.8573	0.00674477	0.937677	0.867747	9.22052	0.0137796	12.4997	0.00605841
		304	1.1774	1.25377	8.02699	0.00899659	1.09416	0.979592	7.30242	0.0135674	8.99476	0.0144448
		305	0.933614	0.912584	12.1044	0.00587068	0.850132	0.800525	8.90074	0.0438559	15.2091	0.00946046
		306	1.05209	1.21816	9.2272	0.00786223	0.919129	1.01498	5.52002	0.110962	11.3065	0.0142306
		307	0.977214	0.935752	10.3691	0.00528154	1.02055	1.03661	8.06349	0.0112661	9.02288	0.00612968
		308	1.02646	1.00503	11.1762	0.00884797	1.09469	0.962127	6.13335	0.0256508	8.5763	0.014632
		309	0.998252	0.963969	8.573	0.00980122	0.816041	0.733877	5.40217	0.159641	14.1096	0.0144298
		310	0.926949	0.902221	13.557	0.00725988	0.906777	0.890999	6.93782	0.0600717	13.9828	0.00766639
		311	0.978293	0.939983	11.7043	0.00624443	0.985489	1.02406	9.6159	0.00756306	12.074	0.0074514
		312	0.832536	0.735747	12.7494	0.0146516	0.818705	0.755047	8.20701	0.0693537	14.0055	0.0151516
		313	1.04821	1.12713	9.62857	0.00539978	0.985491	0.982976	9.07726	0.00882967	10.5509	0.00504866
		314	1.0319	1.1291	10.0577	0.00602723	0.841959	0.814154	7.27508	0.0818123	19.2583	0.0150798
		315	0.975468	0.997426	9.79102	0.00748502	0.886519	0.842685	8.09882	0.0425377	12.4222	0.00847177
		316	1.0407	1.13097	9.96383	0.00581755	0.753827	0.695968	11.005	0.0614813	19.1469	0.0217023
		317	1.03169	0.999727	9.29902	0.00551175	1.0634	1.05253	7.99911	0.00747218	8.7333	0.00570858
		318	0.943454	0.90278	11.1651	0.00571983	0.989085	1.03477	6.93321	0.034341	11.3038	0.00610132
		319	1.2046	1.25007	6.58525	0.00917036	1.07652	1.15068	4.78433	0.0696018	7.67756	0.00869777
		320	1.2118	1.27239	6.55721	0.00891387	0.924107	0.859854	4.47597	0.1457	11.1862	0.00677452
		321	0.929181	0.933724	10.8615	0.00878777	0.873593	0.927012	7.50663	0.0685136	12.6405	0.0156588
		322	1.16086	1.28934	7.22573	0.00661244	1.02378	1.03671	6.6164	0.0292138	8.62837	0.00735497
		323	1.24579	1.59212	8.86302	0.0219332	1.1473	1.34545	7.52535	0.00733968	10.1109	0.017223
		324	0.93543	0.84398	11.4857	0.00591702	0.898324	0.757995	7.77845	0.0400263	13.9846	0.00831347
		325	0.894044	0.767826	11.6641	0.00841159	0.891475	0.814259	10.265	0.0152692	11.9794	0.00800642
		326	1.0049	1.04812	11.4776	0.00704343	0.953454	0.940052	6.06028	0.0647963	11.7972	0.00554631
		327	0.975219	0.987324	10.4971	0.00563269	0.863325	0.794179	9.61361	0.0287321	13.2935	0.00892586
		328	1.11379	1.25133	9.38907	0.00825002	0.956484	0.904206	6.3156	0.0541294	14.3793	0.0134088
		329	1.13306	1.26106	8.74738	0.00718745	0.961554	0.999453	7.15648	0.0382937	12.1571	0.00681911
		330	1.25509	1.33487	6.01375	0.0104786	1.17816	1.23438	5.29954	0.0256734	7.58301	0.00802321
		331	1.22211	1.26991	6.95218	0.0100239	1.48804	1.7843	2.87809	0.0729563	5.35338	0.0173824
		332	1.04109	0.87282	8.46231	0.013937	1.00432	0.812965	7.03261	0.0283025	9.44484	0.0139556
		333	1.07688	1.046	9.82483	0.00986685	1.14963	1.16569	6.70898	0.00999379	8.50718	0.0106078
		334	1.16943	1.27282	6.73256	0.00824975	0.843891	0.762454	7.68962	0.0662256	12.1115	0.0154224
		335	1.04012	1.00538	9.55222	0.00586004	0.874385	0.881589	5.54073	0.125717	13.488	0.0106768
		336	0.890853	0.940154	12.1135	0.013513	0.84535	0.871455	10.3339	0.0351992	15.0821	0.0144833
		337	1.11815	1.11944	8.26231	0.00722422	1.06232	1.01536	7.3678	0.0119362	9.20001	0.00705738
		338	1.21127	1.19352	6.89618	0.0125363	1.27691	1.2846	4.08326	0.0450548	6.99587	0.0200514
		339	1.0131	1.01771	9.47873	0.00533464	1.01862	1.06483	6.43539	0.0357622	9.81116	0.00521324
		340	1.27341	1.4552	7.7394	0.0169725	1.11856	1.17106	6.495	0.0143474	10.0108	0.0141736
		341	1.32949	1.46977	5.18962	0.0133674	1.24202	1.27006	4.57517	0.0339871	6.3291	0.011431
		342	0.863947	0.848507	15.681	0.0102168	0.859785	0.735723	8.86179	0.0366533	17.0665	0.0108142
		343	0.961403	0.916107	10.5516	0.00562885	0.82947	0.718882	6.48323	0.104627	15.4258	0.00941924
		344	0.963396	0.900433	10.7644	0.00543213	1.06833	1.08275	7.57073	0.00946654	8.49942	0.0056041
		345	1.09891	1.28096	7.73471	0.0094521	0.954064	1.02051	6.03949	0.0714248	10.1006	0.0109555
		346	1.18672	1.30018	6.21893	0.0110096	1.12593	1.18335	5.30007	0.0360351	7.67961	0.00616937
		347	1.15356	1.2436	7.95709	0.00653264	1.16991	1.2275	7.17771	0.00725104	7.59903	0.00745946
		348	0.988476	0.948991	9.64374	0.00605137	1.03335	0.973293	7.61309	0.0130109	8.76463	0.00691223
		349	1.04447	1.09772	8.57184	0.00656946	0.861349	0.776716	6.58329	0.086064	13.6984	0.00822279
		350	1.05427	1.00311	7.14073	0.014972	0.878924	0.749964	5.38318	0.118523	11.7244	0.00988707
		351	0.784673	0.737929	16.216	0.0191779	0.773995	0.677956	13.7443	0.0267038	14.356	0.0239301
		352	1.21681	1.436	7.53018	0.00810241	0.978493	1.00194	6.18914	0.0537146	12.4282	0.00785443
		353	0.938101	0.931485	11.6657	0.00610929	0.894486	0.895365	8.55577	0.0356925	11.7986	0.0108031
		354	0.919368	1.01856	12.3456	0.012196	0.827259	0.848325	11.1534	0.0343282	17.3757	0.0161149
		355	1.03651	1.10697	9.08428	0.00592334	0.910311	0.914542	4.65555	0.149019	13.082	0.00754737
		356	1.03128	1.15469	10.227	0.00687822	0.990066	1.05155	9.48936	0.00834437	10.6893	0.00606267
		357	1.22314	1.45018	6.38727	0.00889137	0.970052	0.98949	6.48885	0.0487108	9.02932	0.0120128
		358	1.126	1.18511	8.31643	0.00624948	0.967978	0.912889	9.41922	0.00845984	10.4696	0.00551415
		359	0.989378	1.0325	11.0167	0.00574431	0.977307	1.04066	9.15184	0.0119308	13.9277	0.0137543
		360	1.09857	1.05785	8.57435	0.00822994	1.04129	1.03412	6.39619	0.0285978	9.47496	0.00523653
		361	1.0076	0.984765	9.95169	0.00504073	0.965925	0.886786	7.43259	0.0272609	10.7773	0.00567164
		362	0.880937	0.790498	14.899	0.00770713	0.948645	0.897883	9.67903	0.00951624	12.3118	0.00597873
		363	0.739535	0.604408	22.6626	0.0178989	0.89424	0.881799	6.15551	0.0889308	15.1231	0.00932317
		364	1.07649	1.10202	9.50213	0.00657323	1.08192	1.09409	5.42852	0.0420863	9.10987	0.00623124
		365	1.09402	1.16857	7.45897	0.00851155	0.953374	0.944836	7.32839	0.0349395	9.5248	0.0106387
		366	1.09991	1.17777	8.54581	0.00539138	0.975798	0.88403	8.79299	0.0111967	10.6148	0.00612398
		367	0.854065	0.897259	13.38	0.0169343	0.766204	0.692573	8.0979	0.101333	18.4094	0.018298
		368	1.02555	0.969023	9.75513	0.0060904	0.953755	0.939168	7.72031	0.0281016	11.5929	0.00544642
		369	0.970141	0.984125	10.2984	0.00633704	0.948489	0.888542	10.9905	0.00563022	11.4487	0.00538085
		370	0.838112	0.71534	13.9901	0.00977	0.820349	0.738605	7.97298	0.0717945	13.5964	0.0150185
		371	0.843832	0.723933	15.612	0.00846035	1.02061	0.94963	8.86737	0.00725118	10.5236	0.00779177
		372	1.05709	0.968141	7.88376	0.0102808	0.993004	0.882986	6.97879	0.0281301	9.14305	0.0086666
		373	0.983621	0.976628	10.2428	0.0052869	1.00683	1.02783	8.99282	0.00740623	10.1288	0.00501094
		374	0.956852	0.978778	10.727	0.00677413	0.972725	0.994523	8.42334	0.0165521	10.9026	0.00561293
		375	0.823024	0.731823	14.4523	0.0119265	0.921908	0.818544	8.12956	0.0281082	11.3241	0.00676889
		376	0.780259	0.681516	16.9834	0.0153896	0.85029	0.742224	10.4708	0.0229523	16.1184	0.00871526
		377	0.98853	0.988156	9.2383	0.00775112	0.955948	0.859771	8.65058	0.0150369	10.1939	0.00705761
		378	0.918364	0.819509	10.9463	0.00780623	0.892573	0.839288	8.54447	0.0329841	11.6209	0.00937381
		379	1.01078	0.950922	10.1226	0.00590403	0.959412	0.915007	8.89207	0.0129372	10.9226	0.00530583
		380	0.954171	0.88969	9.95855	0.00759362	1.03194	1.04607	7.06297	0.0200812	8.61155	0.00679752
		381	0.883681	0.757388	13.5751	0.00710476	0.985508	0.966866	8.26033	0.014282	10.5435	0.00499629
		382	0.957367	1.00758	10.5487	0.00819444	0.86035	0.895978	6.82285	0.0910296	13.4693	0.0148543
		383	1.06128	1.17719	9.30142	0.00587526	1.00327	0.998631	7.48524	0.0197037	10.3119	0.00494924
		384	1.1103	1.19755	9.23845	0.00754726	1.13623	1.22081	8.65229	0.00753238	9.16734	0.0101584
		385	0.979545	0.951949	11.4217	0.00563567	1.0584	1.1401	5.12838	0.0626772	9.7917	0.00586339
		386	0.861558	0.781995	15.1001	0.00799694	0.960303	0.858242	7.44316	0.0282494	12.1256	0.00771329
		387	0.914096	0.830393	11.8671	0.00630704	0.821153	0.761723	8.72693	0.0587934	16.164	0.0116873
		388	1.04529	1.02331	8.9476	0.00564096	1.03207	1.0314	5.75983	0.0463838	9.06335	0.00543943
		389	0.883388	0.81534	11.8174	0.00966667	1.04144	1.05469	8.86409	0.00552631	8.87895	0.00549569
		390	0.897078	0.881176	13.5193	0.00757995	0.820372	0.783711	9.9077	0.0440426	15.6837	0.0134317
		391	1.08892	1.24789	8.14959	0.00764716	0.844887	0.808012	7.04596	0.0854244	14.7085	0.0108097
		392	0.830282	0.744849	13.4201	0.0133032	0.877355	0.835871	8.44419	0.0405883	12.5507	0.00947208
		393	0.95815	0.933033	10.8084	0.00555339	0.848939	0.739235	10.1185	0.026371	15.5816	0.00831624
		394	1.0293	1.10773	9.85292	0.00556651	1.02515	1.04869	7.13242	0.0207748	9.41381	0.00514866
		395	0.903283	0.785703	12.3057	0.00673853	0.922655	0.882025	9.51809	0.0151636	12.7678	0.00604506
		396	1.00119	1.10899	10.0603	0.00763596	0.911149	0.927209	6.1249	0.0840942	11.605	0.00962652
		397	1.00063	0.972945	10.3734	0.00509861	1.01326	1.01566	6.6967	0.0299937	9.81806	0.00495343
		398	0.854245	0.821832	14.9457	0.00987323	0.929382	0.951152	10.9433	0.00924814	12.2397	0.0071991
		399	1.24718	1.44326	6.47331	0.007707	0.939105	1.00889	6.29586	0.0705501	12.0754	0.00870678
		400	1.12385	1.15937	7.39862	0.00715525	0.884781	0.800043	3.86262	0.211619	11.7444	0.0093262
		401	0.965595	0.908237	11.8657	0.00613582	0.918147	1.00571	7.15867	0.0592083	13.072	0.0111706
		402	0.832625	0.774103	14.0796	0.0124846	0.72534	0.652439	7.38138	0.150233	18.8806	0.029072
		403	0.89793	0.932978	10.3534	0.0190576	0.852912	0.878504	8.43006	0.0571226	11.8064	0.0217472
		404	1.00824	1.0807	8.05119	0.015356	0.813891	0.784244	9.29707	0.0560086	12.4981	0.0251158
		405	1.13523	1.25098	7.39325	0.00677183	1.03237	1.12252	7.73038	0.0148358	8.89641	0.00728556
		406	0.809761	0.791758	16.7104	0.0156326	0.658873	0.64846	7.34005	0.221529	30.1489	0.0516492
		407	1.10754	1.11751	7.2347	0.00883801	1.24931	1.37201	4.78493	0.0273508	5.45489	0.0146107
		408	0.955996	0.923305	10.6269	0.00586409	0.96377	0.940976	9.4649	0.00911485	11.119	0.00518766
		409	0.880033	0.950478	13.7202	0.0139188	0.790532	0.805149	5.19512	0.201422	15.1139	0.026047
		410	0.795911	0.741616	18.9591	0.0147512	0.770768	0.737996	11.397	0.0511979	20.9167	0.0199593
		411	0.928441	0.821125	10.4574	0.00846516	1.0072	0.941434	7.87615	0.013996	9.42127	0.00622401
		412	0.854211	0.810347	12.1515	0.0147885	0.877998	0.865249	8.94591	0.0352832	11.0873	0.0162711
		413	1.19105	1.23238	7.58273	0.00971696	1.13494	1.10051	7.91564	0.00941211	8.44352	0.0112003
		414	0.98754	1.0789	12.4837	0.00974862	0.814589	0.813936	5.54933	0.163343	15.2093	0.0178991
		415	1.03686	0.975345	8.9866	0.00657298	0.946632	0.858464	6.62996	0.0483019	10.5506	0.00662829
		416	1.17469	1.32938	7.8946	0.00695525	1.08698	1.18285	8.88662	0.00544199	10.3221	0.0102065
		417	1.05163	0.971383	8.2177	0.00877277	1.12465	1.16093	6.77659	0.0107688	7.45441	0.00694831
		418	1.033	1.08697	10.1224	0.00542935	1.00025	0.969627	8.95441	0.0075789	11.1475	0.00633211
		419	1.10306	1.1037	8.35184	0.00653039	1.1601	1.16385	5.67836	0.0209089	7.92543	0.00970757
		420	1.03755	1.0171	10.1908	0.00651131	1.13732	1.10894	5.49313	0.0281207	8.51628	0.0114885
		421	0.971612	0.985007	9.08662	0.0111576	0.922624	0.832355	8.2646	0.0263671	10.4611	0.00895699
		422	1.09525	1.23324	8.52782	0.00600036	1.04476	1.08279	6.66473	0.0242822	8.48587	0.00664539
		423	1.13055	1.12892	7.39874	0.00787674	1.07061	1.0462	7.77317	0.00833984	8.40232	0.00639514
		424	1.00481	1.06522	9.67534	0.00636931	0.964503	0.986142	8.81328	0.0147419	9.75985	0.00888972
		425	1.09409	1.16989	7.72509	0.00707649	0.884533	0.860249	8.80336	0.0340001	11.5745	0.0120007
		426	0.888116	0.892875	12.0863	0.011221	0.860092	0.803471	9.12544	0.0363651	13.3274	0.00971159
		427	0.982646	0.947936	10.6717	0.00506764	0.915381	0.899269	9.70147	0.0163792	11.7384	0.00749762
		428	0.860197	0.813996	15.1878	0.00891064	0.778726	0.717289	12.1501	0.0377958	20.0456	0.0165335
		429	1.11321	1.14815	8.07699	0.00597401	1.0057	1.04957	6.90362	0.0300177	10.5551	0.00540413
		430	1.02423	1.05053	10.0041	0.00501198	0.949875	0.957593	8.29195	0.0226126	10.6226	0.00719586
		431	1.12838	1.18787	8.16959	0.00612342	1.01203	0.943143	7.60854	0.0159387	9.87074	0.00608072
		432	0.948714	0.93897	11.1664	0.00587937	0.827181	0.785817	6.13225	0.125094	17.5078	0.012209
		433	0.907506	0.799326	12.627	0.00637338	0.92806	0.906015	8.7131	0.0220003	11.8061	0.00622474
		434	0.910733	0.838046	12.4097	0.00606647	0.874202	0.834502	10.4404	0.0197627	14.1345	0.00814177
		435	1.10843	1.25151	9.73843	0.00940888	0.956294	0.97803	7.1561	0.0389904	12.2051	0.00648084
		436	0.906054	0.818897	11.7754	0.00696377	0.879195	0.852714	8.07856	0.046997	12.0057	0.0113207
		437	1.30775	1.63228	6.54954	0.00967765	0.891442	0.902551	3.45241	0.254525	14.9983	0.00991062
		438	1.13899	1.08146	7.18083	0.0108645	1.0347	1.09515	3.91975	0.134967	9.00327	0.00600725
		439	0.871367	0.754849	13.8397	0.00726763	0.958876	0.848385	5.93743	0.0621541	12.3698	0.00860079
		440	0.993006	0.920311	10.3676	0.0058482	0.96068	0.840297	9.03783	0.0119416	11.2935	0.00718174
		441	0.80195	0.646516	14.6481	0.0135957	0.858746	0.748198	8.8717	0.0373706	12.685	0.00987614
		442	1.23998	1.35158	6.63232	0.0084199	0.776932	0.624961	4.98275	0.203109	23.0324	0.0160481
		443	1.05879	1.08444	8.32972	0.0062878	0.984576	0.953933	5.7474	0.0615336	9.73597	0.00603891
		444	1.27878	1.44634	5.92071	0.00928485	0.947423	0.918881	4.44068	0.137935	11.1229	0.00569132
		445	1.08234	1.06621	8.81247	0.0065263	0.917814	0.939083	7.29432	0.0502954	12.0731	0.00820873
		446	1.16681	1.2837	8.1204	0.00749543	1.03063	0.98359	7.53229	0.0139871	10.0881	0.00656466
		447	0.9932	0.945449	10.9554	0.00584674	0.944786	0.886004	9.47856	0.0110531	11.4082	0.00544004
		448	1.04608	1.07408	10.182	0.00621622	1.00891	1.04777	9.36951	0.00627976	10.5483	0.00535744
		449	0.955936	0.849989	11.5901	0.00663652	0.954477	0.866922	10.5402	0.00627483	11.8745	0.00629757
		450	1.00238	0.999764	10.4054	0.00497928	1.0523	1.01196	7.60601	0.010892	9.67952	0.00705242
		451	1.18392	1.24173	7.02382	0.00771183	1.01066	1.04613	5.20555	0.0747364	8.89888	0.00776668
		452	1.00447	1.01653	10.616	0.00518691	0.823357	0.748626	3.96709	0.246862	16.1225	0.0107666
		453	1.02485	1.12089	10.7086	0.00681309	0.769276	0.75521	4.7324	0.241728	20.7225	0.0218326
		454	0.955991	0.897201	12.8748	0.00784549	0.93282	0.869462	7.99271	0.028029	13.3522	0.00723197
		455	0.855175	0.794458	14.1297	0.00908948	0.823826	0.79665	11.4452	0.0287348	16.2747	0.0131316
		456	0.851999	0.719201	13.2692	0.00933179	0.895593	0.848794	10.5895	0.0134875	12.1876	0.00779829
		457	1.18951	1.3228	7.25936	0.00663438	1.12618	1.16501	7.08578	0.00847111	8.11054	0.00635386
		458	0.91039	0.844294	12.9347	0.0060955	0.913513	0.883301	10.6159	0.0107201	12.1452	0.00668867
		459	1.05044	1.05973	8.30833	0.00678877	1.03488	1.03235	5.89084	0.041897	8.45539	0.00715622
		460	0.952406	0.945029	9.49925	0.0109762	1.01713	1.08563	7.1805	0.0237882	8.71513	0.0089332
		461	1.11957	1.13153	7.0943	0.00903031	1.00678	1.02921	7.80512	0.0160909	8.94365	0.00765795
		462	0.754077	0.600072	17.7275	0.0173565	0.744929	0.63776	10.7367	0.0643805	17.848	0.0218981
		463	0.828924	0.717523	17.1714	0.00980686	0.859383	0.798738	9.67697	0.0298435	16.0614	0.00918879
		464	0.916652	0.989235	12.3721	0.0107419	0.854599	0.812203	9.60898	0.0334689	14.8748	0.00942348
		465	0.935938	0.806241	12.2313	0.00744635	1.16976	1.14227	7.01953	0.0105048	8.62102	0.0176153
		466	0.894604	0.776489	12.5851	0.0068818	0.978339	0.914552	9.72923	0.00653868	11.2092	0.00586405
		467	1.28739	1.43145	6.07621	0.00943154	0.95356	0.903201	4.41039	0.134871	10.6402	0.00587742
		468	0.990943	0.943716	10.1541	0.00528053	1.05434	1.03152	8.07614	0.00773724	8.79326	0.00583156
		469	0.963	1.04535	10.1557	0.0102806	0.795469	0.723233	7.26509	0.104426	13.1535	0.0242122
		470	0.761516	0.670573	16.4687	0.0213323	0.8415	0.798072	11.6448	0.0205627	12.9569	0.0145792
		471	0.86626	0.814169	15.1145	0.00843145	0.854755	0.808576	14.5252	0.00939145	15.7995	0.00947892
		472	0.86851	0.875714	13.1677	0.0120308	0.79421	0.776442	10.2316	0.0542105	15.1235	0.0216866
		473	0.831617	0.720985	13.7071	0.0114613	0.871126	0.753998	8.45009	0.03886	13.3387	0.00752245
		474	1.08581	1.04925	8.14781	0.00724619	1.01193	1.00532	4.01423	0.134264	9.88129	0.00495142
		475	1.03689	1.14791	10.687	0.00747825	0.914393	0.948276	9.08216	0.0252141	13.2268	0.00857375
		476	0.962656	0.966682	11.8796	0.00585548	0.834503	0.76913	8.98385	0.0480093	17.542	0.0109844
		477	0.978995	0.875413	11.7605	0.0086907	1.1639	1.15316	8.72442	0.0160543	8.77134	0.0164453
		478	0.988529	0.987667	9.59623	0.00641758	0.998913	1.036	7.62284	0.0204212	9.23159	0.00758454
		479	1.17924	1.30911	7.01361	0.00685696	1.0723	1.12222	6.78023	0.0174627	8.19637	0.00619575
		480	1.15802	1.1906	7.29076	0.00748668	1.15976	1.15702	6.51052	0.0113687	7.73666	0.00937608
		481	1.07415	1.15618	8.36802	0.00595785	0.781718	0.691404	8.5061	0.0810404	16.2107	0.016768
		482	1.17329	1.26672	6.8979	0.00739805	1.01322	1.05477	6.12742	0.0444402	8.85292	0.00786754
		483	0.897936	0.741399	10.9741	0.0107324	0.964835	0.842233	7.69056	0.0237846	9.7801	0.00844779
		484	0.979708	0.995728	10.0264	0.00626161	0.993876	1.01169	8.70804	0.0104087	9.89379	0.00564199
		485	1.10744	1.3441	8.88312	0.00867302	1.00413	0.995369	8.27	0.0114662	11.0405	0.00599561
		486	0.989785	0.839702	9.88904	0.0095843	0.990024	0.882811	8.77499	0.0102782	10.1411	0.00703279
		487	1.02614	0.981577	8.72383	0.00690913	0.966948	0.86129	6.70883	0.0397873	9.86812	0.00755537
		488	0.91313	0.85502	10.5873	0.0100844	0.932428	0.915873	6.34148	0.0649506	10.7716	0.0079273
		489	0.91579	0.896443	12.1462	0.00680899	0.892819	0.831785	10.1522	0.016271	12.1101	0.00788934
		490	0.850827	0.695843	14.4161	0.00856347	0.945444	0.835061	9.93968	0.00885357	11.9011	0.00668391
		491	0.866167	0.778416	12.2865	0.0103106	0.875442	0.783716	8.37988	0.0394083	14.3869	0.00720431
		492	0.923318	0.873558	12.6237	0.00588935	0.886372	0.797324	10.0853	0.0173159	13.8394	0.00677282
		493	1.25442	1.34978	6.40455	0.00939061	1.07254	1.11258	6.3595	0.0236973	9.08575	0.00529018
		494	0.929815	0.978663	11.9877	0.00847507	0.836235	0.810471	6.91589	0.0950741	15.3632	0.0120493
		495	0.930704	1.03657	10.4545	0.0161836	0.831423	0.778611	10.1454	0.0354336	14.0411	0.0130936
		496	0.98141	1.00998	11.064	0.00555358	0.946587	0.925697	8.43735	0.0204508	10.9057	0.00616794
		497	0.845378	0.747242	12.0297	0.0148296	0.832976	0.774973	7.76286	0.0719481	12.1396	0.0192439
		498	1.03652	1.06776	9.31417	0.00504468	0.937984	0.894351	8.48414	0.0211504	11.0479	0.00619047
		499	0.932253	0.970318	12.1862	0.00768026	0.792512	0.721514	6.45176	0.132518	21.5695	0.016193
		500	1.11277	1.187	8.12033	0.00555921	1.03891	0.964865	6.49886	0.0265457	9.2668	0.00702743
		501	1.26277	1.68357	6.86735	0.0115813	0.949942	0.893931	5.43147	0.0856769	10.6296	0.00609678
		502	1.01069	1.1364	11.3484	0.00863269	0.857421	0.802107	9.86246	0.0288927	17.3214	0.0111597
		503	1.04744	1.13326	8.43175	0.00765127	1.0256	1.12848	6.68807	0.0318993	8.82493	0.00870993
		504	1.08971	1.0769	8.29137	0.00644921	1.10524	1.08191	6.54631	0.0153581	8.14798	0.00733251
		505	0.896483	0.878923	12.8158	0.00781105	0.876686	0.836091	12.8444	0.00901374	13.6126	0.00811162
		506	0.965893	1.03894	11.8059	0.00750476	0.883696	0.866828	10.6082	0.0174989	13.727	0.00837336
		507	1.07204	1.10764	9.42128	0.00587463	1.04788	1.05089	8.69786	0.00571328	9.79959	0.0057693
		508	1.1803	1.25806	7.77654	0.00815394	1.15648	1.23268	7.46149	0.0064457	8.03029	0.00715089
		509	1.13797	1.24179	7.61681	0.0060374	0.985001	0.9664	8.05766	0.0163466	10.2634	0.00515109
		510	0.88952	0.815204	11.9828	0.00826873	0.900212	0.867761	9.80688	0.0183375	12.2211	0.00768451
		511	1.23287	1.30979	6.35252	0.009281	1.15495	1.18591	6.71146	0.00949931	7.05884	0.00794846
		512	1.11867	1.17607	8.61674	0.0065227	0.947939	0.904307	8.24303	0.0215193	12.7472	0.00667271
		513	1.12649	1.11894	6.97638	0.00979257	1.26984	1.3617	5.39248	0.0143165	6.61225	0.0110498
		514	0.876641	0.871191	13.8638	0.00943333	0.88931	0.844768	7.53469	0.0519128	15.5916	0.00939913
		515	0.984662	0.915706	10.5133	0.00560434	0.899074	0.858265	8.88885	0.0271874	13.4172	0.0068105
		516	0.974181	0.856855	10.4059	0.00712922	0.894104	0.783771	7.22997	0.0529711	11.8353	0.00787411
		517	1.04384	1.08293	9.99823	0.00557383	1.02294	1.04118	10.7258	0.00618518	10.9528	0.00683832
		518	1.14107	1.24756	8.44076	0.00684268	0.961471	0.903268	7.28845	0.03121	11.1982	0.00530969
		519	0.971667	0.938319	10.6139	0.00519784	1.06993	1.10228	8.04501	0.00678873	9.09246	0.0052822
		520	0.891284	0.790773	12.3678	0.00714838	0.869644	0.797402	8.36416	0.0428406	14.9013	0.0077836
		521	0.958679	0.959387	12.6423	0.007021	0.992085	1.03111	5.40459	0.074871	11.2006	0.00589706
		522	1.17195	1.41913	7.68944	0.00768377	0.860103	0.814502	6.76882	0.0843477	16.4459	0.0100438
		523	0.991381	0.940081	10.7286	0.0055236	0.948332	0.852037	6.33182	0.0550107	12.2627	0.00685337
		524	1.10928	1.22696	7.13764	0.0102152	0.996814	0.90766	6.50339	0.0360509	8.43419	0.011195
		525	1.08313	1.15061	8.27637	0.00567915	1.05313	1.18214	7.80035	0.012522	8.75241	0.00736922
		526	1.0379	1.05145	9.11993	0.00518716	0.994983	0.971114	7.92586	0.0157484	10.0262	0.00512706
		527	0.994374	0.964734	8.83993	0.00870348	0.981424	0.944642	7.3337	0.0258806	9.34959	0.0075277
		528	0.874185	0.783432	14.6186	0.00736634	0.896542	0.902496	11.0621	0.0134798	14.2013	0.00872713
		529	0.89141	0.845302	11.0711	0.0118907	0.890441	0.955596	7.86799	0.0544004	10.9999	0.0193813
		530	1.05204	1.14981	10.3004	0.00694705	0.928829	0.876847	8.43561	0.0237181	13.0613	0.00640215
		531	1.04521	1.10773	9.49796	0.00514558	0.980027	0.971212	8.32674	0.0149096	10.8214	0.00506261
		532	0.93032	0.951937	12.4648	0.00713368	0.802323	0.761672	3.40034	0.320433	16.2486	0.0157165
		533	0.999195	0.998988	9.92169	0.00516066	0.905739	0.836913	9.02278	0.0225782	11.7479	0.00717939
		534	1.0918	1.07268	10.022	0.0126977	1.10505	1.10812	5.60994	0.0315789	8.98513	0.00810477
		535	0.922268	0.889027	9.762	0.013776	0.967613	1.00614	6.9575	0.0402532	9.30348	0.0114562
		536	0.842388	0.747504	14.64	0.00899565	0.837318	0.771599	10.2118	0.0316298	14.8634	0.0102876
		537	1.06234	1.20109	9.3577	0.00643678	0.910237	0.967066	6.93593	0.0649823	12.411	0.0104797
		538	1.11882	1.17598	8.79531	0.007093	0.985554	1.00124	7.28958	0.0274963	11.0015	0.00532041
		539	1.31753	1.56164	5.95508	0.00900158	1.11458	1.20545	6.53954	0.0149896	7.64299	0.00650094
		540	1.10303	1.15453	7.83962	0.00616444	1.04541	1.01382	7.69185	0.0108204	8.58521	0.00644251
		541	1.05505	1.09307	10.2568	0.00705093	1.0513	0.978722	6.92096	0.0181785	10.2849	0.0107596
		542	0.835502	0.838288	15.3	0.0140874	0.726732	0.656537	8.0909	0.129622	20.4762	0.0264272
		543	0.827803	0.784095	15.0773	0.0124866	0.751807	0.639188	7.78321	0.114407	20.2656	0.0173582
		544	0.92927	0.901338	10.8941	0.00761485	0.886168	0.838991	10.4491	0.0163501	12.5438	0.00818393
		545	0.939235	0.907604	11.3307	0.00586329	0.975385	0.939394	9.46029	0.00764297	10.0865	0.00575546
		546	1.05654	1.10295	10.9205	0.0100127	1.02988	1.03877	7.49093	0.0150245	11.3115	0.00907866
		547	1.06804	1.10163	7.6182	0.00929565	1.03411	1.04268	4.71995	0.0847491	8.15098	0.00889865
		548	1.00823	1.06258	9.84031	0.00572089	0.949498	0.982723	6.2128	0.0652495	11.5914	0.0066909
		549	0.970678	0.900868	10.2821	0.00583232	0.99985	0.951973	8.44797	0.0103871	9.90765	0.00539103
		550	1.15979	1.39673	8.00564	0.00762435	0.902433	0.868942	3.7008	0.218871	13.9515	0.0072576
		551	0.933942	0.881452	10.251	0.0087641	0.771829	0.676633	9.09749	0.0750021	15.7954	0.019848
		552	1.00443	1.02067	10.1957	0.00499073	0.955537	0.937761	6.56815	0.0497386	11.0473	0.00551664
		553	1.10797	1.21314	9.74821	0.00955988	1.07582	1.1208	7.89304	0.00716803	10.149	0.00865654
		554	0.963509	0.929134	9.87297	0.00721776	0.901206	0.894267	7.18474	0.0573055	11.4488	0.0104371
		555	1.10101	0.996222	8.00365	0.0116929	1.13095	1.0823	7.26984	0.0100336	7.83063	0.00978349
		556	0.983154	0.862468	10.5314	0.00760584	1.13741	1.08125	4.81163	0.0470366	7.65392	0.0104805
		557	0.879626	0.808917	14.1943	0.00717948	0.904869	0.868755	9.77847	0.0172738	12.9691	0.00663368
		558	1.11256	1.27815	9.68458	0.00964257	1.01408	0.984916	7.04358	0.0230337	11.8213	0.0102696
		559	1.0957	1.14014	8.11011	0.00573082	1.02399	1.0249	7.42342	0.0166218	9.6985	0.00495062
		560	0.960611	0.954586	9.8209	0.00826186	0.788986	0.685725	9.48607	0.058688	16.4514	0.0142017
		561	1.06654	1.18908	9.64564	0.00634733	1.05985	1.14059	5.95803	0.0367918	9.20278	0.00527658
		562	0.942278	0.820245	11.5483	0.00678857	0.888896	0.820902	6.11083	0.0886135	12.8899	0.00699885
		563	1.04882	1.12673	10.2324	0.00642018	0.945768	0.862533	9.33792	0.0115743	13.9219	0.0108202
		564	0.923119	0.793586	12.8792	0.00761759	1.11991	1.11547	7.62193	0.00742622	9.51473	0.0134725
		565	0.880089	0.89042	13.0617	0.0106748	0.871919	0.811154	10.1073	0.0218859	13.6667	0.00786733
		566	0.877019	0.858715	11.673	0.0133699	0.892247	0.955868	8.79118	0.0386583	12.1996	0.014065
		567	1.18453	1.17075	7.37149	0.0111688	1.20004	1.24552	5.53078	0.0183586	7.65981	0.0108957
		568	0.9519	0.948805	10.8731	0.00621116	0.894254	0.86053	7.11287	0.0599088	13.3114	0.00719345
		569	1.20323	1.27047	7.62958	0.0101429	0.904817	0.870602	7.09237	0.0558707	13.4031	0.00677368
		570	1.09275	1.20395	9.45465	0.006879	1.05808	1.14966	4.80669	0.0766517	10.6483	0.00858638
		571	1.27725	1.34309	6.34606	0.011924	1.18299	1.235	5.78158	0.016348	7.3795	0.00803155
		572	0.842729	0.8395	15.1467	0.0127307	0.740976	0.709012	9.76492	0.0900977	19.6834	0.0271657
		573	1.05148	1.03871	7.83543	0.00917473	1.0068	0.989303	6.77456	0.029527	9.044	0.00674315
		574	0.963329	0.883926	10.3664	0.00609086	1.01925	1.02357	6.5888	0.0305852	9.02187	0.00611181
		575	0.913905	0.949767	12.1936	0.00916454	0.840499	0.866822	4.4118	0.213433	12.6687	0.0211858
		576	0.764792	0.619436	19.4103	0.0143376	0.784376	0.703946	12.8866	0.0288703	19.4854	0.0146235
		577	1.23654	1.32705	7.00114	0.00968375	1.18901	1.24266	4.73332	0.0389109	7.22779	0.00809523
		578	0.955658	0.99203	11.9879	0.00663338	0.867826	0.833779	7.95432	0.0534726	14.6546	0.0087645
		579	1.00063	1.00575	9.47539	0.00598187	0.962785	0.990013	8.28462	0.0204871	10.7176	0.00648633
		580	0.98164	1.05757	9.63714	0.00941466	0.866286	0.79775	6.167	0.0983387	11.3001	0.0149195
		581	1.09585	1.26956	8.98686	0.00688679	0.943373	0.959204	10.9016	0.00745691	12.0448	0.00638227
		582	1.0992	1.13357	7.7381	0.00665933	1.09093	1.11216	7.19574	0.0102246	7.86487	0.00658635
		583	0.992678	0.968514	11.5171	0.00658798	1.00718	1.01579	9.30041	0.00608202	10.7835	0.00551193
		584	0.833066	0.832388	16.3943	0.0137115	0.815678	0.839707	5.69639	0.159143	18.7	0.0182325
		585	1.39176	1.66969	5.66921	0.0112975	1.28402	1.29854	5.27088	0.0174319	6.35959	0.0157145
		586	1.0751	0.959888	8.26281	0.0110337	0.996166	0.861518	6.89323	0.0292804	9.73875	0.00878834
		587	1.1406	1.21017	7.96438	0.00623367	1.05774	1.06058	6.75488	0.01938	9.99236	0.00705045
		588	0.926213	0.944277	11.8838	0.00752819	0.887444	0.898837	10.4846	0.0191896	12.8451	0.0100847
		589	0.996062	0.910909	9.30617	0.00725628	0.948134	0.891152	7.76701	0.0273089	10.1323	0.00758018
		590	1.01593	1.10702	9.14584	0.00798032	0.808207	0.747951	4.73978	0.20439	15.4436	0.0144083
		591	1.01981	1.03345	10.474	0.0054849	1.00266	1.02172	7.42747	0.0213996	10.7165	0.00528447
		592	1.02053	1.02715	9.91386	0.00493161	0.956553	0.942604	7.23261	0.035405	11.7603	0.0055129
		593	1.28883	1.34754	7.06287	0.0189096	1.08045	1.05249	5.39948	0.0424226	9.30624	0.00802757
		594	0.9225	0.825331	11.0306	0.00723754	0.907196	0.88667	8.92333	0.0255006	11.4495	0.00897499
		595	1.01938	1.09762	9.29283	0.0067538	0.838344	0.761721	8.11226	0.0604424	14.1339	0.0106417
		596	1.09536	1.36046	8.87015	0.010281	1.00868	1.13407	5.40874	0.0748233	9.46915	0.00915145
		597	1.11088	1.11349	6.80189	0.0118868	0.914512	0.830852	4.9929	0.120805	9.73826	0.0140825
		598	1.3185	1.38458	5.99171	0.0143122	1.17737	1.16737	4.04	0.0695104	8.73344	0.0188276
		599	1.05826	1.05272	9.68581	0.00639702	1.03176	1.04924	8.48079	0.00741706	9.70001	0.00494677
		600	1.06127	1.22771	8.96148	0.00772457	0.940004	0.988392	8.11907	0.0301728	12.7117	0.00792782
		601	1.04915	1.07487	10.4841	0.00750838	0.929103	0.863886	8.79463	0.0193049	12.9682	0.00635061
		602	1.02073	1.01867	10.6375	0.00603128	0.926493	0.919948	8.20457	0.0295345	13.5204	0.0074295
		603	1.23106	1.35169	7.14891	0.0088524	1.04729	0.986964	4.24383	0.10114	9.09573	0.00672128
		604	0.909118	0.831429	11.8264	0.00668556	0.902992	0.871009	11.2022	0.00995078	11.8289	0.00814146
		605	1.44018	1.58963	5.31014	0.0182273	1.1371	1.17063	5.55931	0.026811	8.0973	0.00708078
		606	0.966187	1.00166	9.83572	0.0088709	0.718184	0.64839	2.20379	0.557889	23.6311	0.0266097
		607	1.17796	1.25175	7.5877	0.00750807	1.08847	1.21982	4.87096	0.0653898	8.32029	0.00638626
		608	0.999896	1.09919	11.1597	0.00732808	0.94653	0.994285	8.18435	0.0272781	11.4756	0.00751631
		609	1.07583	0.95361	8.27057	0.0116019	1.41974	1.52116	4.40995	0.0208713	6.14981	0.0293519
		610	0.979213	1.00128	10.1747	0.00611866	0.944198	0.904435	9.0974	0.0141612	11.5461	0.00543088
		611	1.11289	1.21048	7.85582	0.00599613	1.06024	1.13813	7.3164	0.0138775	9.21452	0.00524301
		612	0.985764	0.97231	11.1782	0.00541076	0.970446	0.850295	9.07959	0.0107323	11.3463	0.00783245
		613	0.994071	1.02657	10.4152	0.00533764	0.960913	0.93581	9.10754	0.0115707	11.2041	0.0052153
		614	0.920052	0.83206	11.6464	0.00626652	1.03747	1.00669	4.73808	0.0806243	9.40033	0.00556409
		615	1.03222	0.988256	9.04046	0.00601442	1.07325	1.04264	7.70015	0.00868632	8.5787	0.00647454
		616	0.823362	0.708435	11.9583	0.0199782	0.824896	0.679229	6.9977	0.0890464	12.9117	0.0144412
		617	0.940717	0.832857	10.6101	0.00716593	0.889375	0.857852	4.15009	0.191486	10.8856	0.0138156
		618	0.955966	0.908882	11.4093	0.0052656	0.948216	0.961878	8.90846	0.0169598	11.6541	0.00614094
		619	1.0443	0.969194	9.11454	0.00724557	1.06184	0.984286	8.54405	0.00807258	8.94663	0.00815794
		620	0.939264	0.851121	11.8978	0.00585099	0.966846	1.0643	3.56505	0.204688	10.2956	0.0101275
		621	1.12535	1.13989	7.24903	0.00801019	0.937648	0.837803	7.46057	0.034023	11.1626	0.00626378
		622	1.00611	1.03951	10.4023	0.0051792	0.943262	1.01826	7.02863	0.0504568	11.5174	0.00905386
		623	0.981418	0.984779	11.1937	0.00534771	0.928331	0.902444	7.90586	0.0322568	14.1353	0.00862064
		624	0.901869	0.891365	14.5051	0.00848878	1.14464	1.22519	7.49793	0.00625356	9.07895	0.0108769
		625	1.09903	1.20436	8.72963	0.00557712	1.13522	1.22899	5.69975	0.0254209	8.82473	0.00801971
		626	1.19317	1.21037	7.24453	0.00988555	1.08137	1.02184	5.15915	0.0492389	8.31684	0.00794061
		627	1.02402	1.05557	9.28322	0.00547214	0.98544	1.00825	7.79865	0.0206467	9.31578	0.00830024
		628	1.24137	1.43265	6.51127	0.00762897	0.990578	0.887324	5.66183	0.0597783	12.6586	0.0141036
		629	0.899273	0.843765	13.7614	0.00677026	0.909527	0.916138	9.53046	0.0204432	13.9855	0.00828776
		630	0.848586	0.786219	13.8077	0.0102619	0.796667	0.720431	4.74256	0.210894	15.0128	0.0167649
		631	0.996433	0.94043	8.74017	0.00901196	0.803232	0.758566	5.52284	0.166997	12.7034	0.0262347
		632	0.881189	0.766064	12.0578	0.00865645	0.948792	0.846865	9.03571	0.0131964	11.1731	0.00614571
		633	0.995302	0.977853	9.8751	0.00528624	1.00325	1.03849	8.05646	0.0146608	9.73289	0.00573371
		634	1.22456	1.23723	6.31249	0.0115022	1.14101	1.15058	3.04728	0.156882	6.82014	0.00977799
		635	1.01402	0.968488	9.00658	0.00657822	0.969935	0.91098	8.49716	0.0141627	10.0412	0.00618911
		636	1.27751	1.2862	6.35572	0.0153928	1.08713	1.05482	5.37548	0.041383	9.06967	0.00812035
		637	1.01737	0.962543	9.78481	0.00576823	1.02127	0.992298	7.00693	0.0220954	9.7225	0.00525063
		638	1.09206	1.15581	8.71788	0.00536724	1.08603	1.02492	7.1852	0.0119047	8.47127	0.00826731
		639	0.988433	0.851189	11.0816	0.0100132	1.09586	1.06589	7.88418	0.00754174	8.96386	0.00853062
		640	0.992976	1.08461	10.3738	0.00713557	0.877742	0.815442	7.89096	0.0484776	16.543	0.0105993
		641	1.02051	0.985816	9.8055	0.00536424	0.906925	0.824313	10.2859	0.0120839	11.9854	0.00659317
		642	1.08067	1.09141	8.95476	0.00590069	0.897003	0.820835	7.27991	0.0522753	15.166	0.00889334
		643	0.946287	0.904543	11.471	0.00538958	0.992817	1.00438	9.12243	0.00806482	10.5309	0.00506506
		644	0.999648	1.02869	9.86823	0.00557596	0.97281	1.00464	7.03347	0.0366137	9.39228	0.0098789
		645	1.14261	1.14766	8.36869	0.00958037	1.13976	1.1409	7.23182	0.00824668	8.77001	0.0115162
		646	0.998509	0.955682	7.7908	0.0162555	1.12827	1.17915	6.04552	0.0193112	6.57342	0.012361
		647	0.993484	0.998341	9.23145	0.00737893	0.970959	0.945498	7.65325	0.0241106	9.95366	0.00642282
		648	1.02192	1.03601	9.11127	0.00578242	0.91829	0.916153	7.69713	0.0405507	12.0161	0.00729512
		649	0.836429	0.71955	17.227	0.00982879	0.863708	0.802315	12.0637	0.0123406	16.2763	0.00947806
		650	1.07624	1.04243	8.78846	0.0067929	1.06475	1.06208	5.04906	0.0592178	9.26242	0.00585495
		651	0.924085	0.934437	13.2569	0.00744619	0.812558	0.800433	4.76398	0.205839	16.0905	0.0161162
		652	1.12282	1.25772	7.8775	0.00611448	0.958405	0.955769	7.97237	0.0238813	9.6762	0.00929013
		653	1.02247	1.04026	9.65765	0.00495896	0.938628	0.91333	8.60398	0.020383	11.3798	0.00594392
		654	0.909846	0.802541	13.2858	0.00678087	0.914446	0.852685	10.9533	0.00842368	13.6914	0.00690009
		655	0.99268	0.952086	8.27292	0.0126669	1.02997	1.01557	6.97627	0.0210592	7.78611	0.0118348
		656	1.00342	0.937124	9.56021	0.00608351	1.03102	1.00507	8.26043	0.00842243	9.32735	0.00538361
		657	0.967924	0.932119	9.52184	0.00814459	0.890373	0.839964	6.37294	0.0806212	11.4817	0.0102591
		658	0.917211	0.831143	14.4965	0.00917748	0.933309	0.836268	6.13458	0.0663135	14.8722	0.0130709
		659	0.915866	0.868031	12.4272	0.00605371	0.859707	0.779665	10.989	0.0177764	15.0309	0.00802229
		660	0.975779	0.950858	10.9418	0.00507212	0.998296	1.01942	5.36744	0.0724794	10.3902	0.00509499
		661	1.16767	1.12443	7.20708	0.0113037	1.11827	1.13594	4.60907	0.0607403	8.51402	0.00723358
		662	1.01717	1.00289	10.224	0.00525789	1.00413	1.10408	4.38815	0.123157	10.6196	0.00683874
		663	1.07243	1.01999	8.739	0.00731931	1.13814	1.22031	6.62617	0.0111005	8.68248	0.00788286
		664	0.89841	0.905302	13.0814	0.00845474	0.859511	0.819003	9.1213	0.037759	13.3996	0.0103496
		665	1.02815	1.09931	11.3687	0.00864034	1.06372	1.10848	5.82638	0.0373226	10.1811	0.00748902
		666	1.04624	0.958828	8.22087	0.00917018	0.986816	0.839198	6.01955	0.0504604	10.5306	0.0095782
		667	1.12318	1.19946	7.81252	0.00585678	0.982887	0.925217	7.22035	0.02681	10.4035	0.00535924
		668	0.8732	0.771914	12.519	0.00855791	0.892989	0.860732	7.39861	0.054111	11.5741	0.0102047
		669	1.026	1.14634	11.2641	0.00882403	0.977797	1.09709	9.09077	0.0154908	12.7707	0.0110404
		670	0.866264	0.708787	13.2264	0.00858931	0.904167	0.790206	10.7981	0.00990639	12.428	0.0065779
		671	0.963701	0.977267	11.3039	0.00564704	0.870995	0.837459	6.77779	0.079565	12.2765	0.0115474
		672	0.977773	0.940001	9.45279	0.00743757	0.916391	0.847319	9.37334	0.0167574	10.6464	0.00917088
		673	1.19211	1.26657	6.43215	0.00924976	1.12096	1.17484	6.20643	0.0179426	7.65761	0.00627963
		674	0.989177	0.912525	10.7282	0.00613057	1.01361	0.981463	5.95007	0.0456356	9.55653	0.00534962
		675	1.05552	1.14916	8.64841	0.00643437	0.955192	0.999019	6.88171	0.0466151	10.2179	0.00919874
		676	1.0581	1.05875	9.05633	0.00535394	0.995568	1.00525	9.12175	0.00773412	10.2161	0.00508232
		677	1.05991	0.973839	9.55344	0.0098541	0.954748	0.920058	8.45879	0.0178913	11.6527	0.00534238
		678	0.880275	0.871526	13.2325	0.0094074	0.876941	0.827846	10.3542	0.0191769	13.7899	0.00774093
		679	1.20273	1.29445	6.46421	0.00862076	0.903966	0.818029	8.29659	0.0313811	10.9588	0.00939858
		680	0.982301	1.05519	9.54065	0.00959152	0.97542	1.02005	8.32483	0.0180367	9.50883	0.00944
		681	1.10965	1.27024	8.40911	0.00628611	0.887808	0.902575	4.85439	0.152409	12.3488	0.0111741
		682	1.05431	1.15736	10.4414	0.00757147	0.981982	0.96209	7.5556	0.0230066	11.3864	0.00562108
		683	0.943652	0.969565	11.2468	0.00715985	0.856821	0.808032	9.53066	0.0331182	13.4703	0.0102373
		684	1.03099	0.981589	9.11856	0.00605111	0.981609	0.92148	8.54619	0.0119877	10.2471	0.00549437
		685	0.9411	0.911984	10.4078	0.0077731	0.868392	0.833948	9.26577	0.0331202	12.5504	0.0111529
		686	0.960856	0.952737	11.3923	0.00537188	0.828493	0.741045	9.20334	0.045762	23.8421	0.0238226
		687	1.01041	0.94994	10.6486	0.00676724	1.02305	0.952528	8.35274	0.0090983	10.0159	0.00681786
		688	0.949759	0.914041	13.7352	0.00949635	0.881288	0.859311	11.0915	0.0149605	15.6897	0.00977675
		689	0.993711	0.960756	10.8291	0.00540131	0.80076	0.612653	7.91716	0.0768424	17.7803	0.0116593
		690	1.00856	0.851107	9.48963	0.0109623	1.05405	0.901861	5.49511	0.0471917	9.15958	0.0135856
		691	1.13945	1.19385	7.74715	0.00631635	0.889058	0.790961	7.52092	0.0492852	13.4932	0.00663945
		692	1.11585	1.30904	8.83803	0.00732877	1.02212	1.06329	5.4213	0.0626111	10.7834	0.00622119
		693	1.11882	1.17673	9.29478	0.00931445	1.04253	1.01812	8.10106	0.00838524	10.6105	0.00859456
		694	0.886915	0.773149	15.401	0.00926251	0.858606	0.745189	9.62298	0.028189	16.5173	0.00950317
		695	1.12143	1.1434	7.87522	0.00648712	0.832577	0.733524	6.25266	0.111731	13.9856	0.0110209
		696	1.30728	1.56929	7.24785	0.0149458	1.02711	1.07269	5.56667	0.0561824	11.294	0.00823841
		697	0.922206	0.908787	12.7126	0.00647084	0.959968	0.935577	7.96945	0.0226223	10.9429	0.00535185
		698	0.909229	0.880801	13.1609	0.0066691	0.887513	0.846332	7.58521	0.0518539	13.5778	0.00733685
		699	0.866621	0.764745	12.6705	0.00899775	0.911852	0.837258	9.29198	0.0183103	11.5243	0.00702288
		700	0.874254	0.905025	15.4209	0.0118638	0.832199	0.81584	12.4239	0.0209978	17.7027	0.013392
		701	1.06859	1.19328	7.43938	0.013121	1.00836	1.15446	6.70243	0.0399916	7.9146	0.0210716
		702	0.86683	0.854149	13.5064	0.0105477	0.699193	0.605567	12.2002	0.0765103	21.6391	0.031513
		703	0.849466	0.778692	13.4253	0.010516	0.889565	0.880047	9.40652	0.0262674	11.7808	0.0111277
		704	0.961214	0.896744	9.89185	0.00721637	0.991629	0.976873	7.50424	0.0216627	9.68932	0.00581121
		705	1.02145	1.08541	10.0295	0.00541323	0.960951	0.91699	6.2929	0.0534986	11.3522	0.00523896
		706	0.981216	1.00997	9.74316	0.00726089	1.03483	1.0615	8.07126	0.00960139	9.42099	0.00497645
		707	1.08765	1.08888	8.64213	0.00608098	0.864497	0.800483	7.48225	0.0624396	13.5474	0.00859374
		708	0.865496	0.843083	13.6732	0.00999921	0.827871	0.83759	12.8409	0.0225378	14.5113	0.0172055
		709	1.16926	1.25221	7.30149	0.00668713	0.981197	0.925508	7.24267	0.0269034	9.95494	0.00582483
		710	0.987255	0.886557	10.0049	0.00676046	0.990186	0.907694	9.56746	0.00675579	9.84018	0.00629751
		711	1.06097	0.938798	8.79674	0.0109086	1.33056	1.39768	5.87792	0.0149268	6.79846	0.0231886
		712	1.06255	1.0377	10.7059	0.0120838	1.04067	0.979054	9.32738	0.00660962	11.2051	0.013096
		713	1.12804	1.16693	7.95881	0.00630844	0.994238	0.971888	5.81051	0.0564378	9.39862	0.00639981
		714	1.10862	1.21127	7.78561	0.00639905	0.959817	0.951398	7.91455	0.0240173	10.1905	0.00697859
		715	0.992763	1.04459	11.9135	0.00760205	0.959722	0.906384	9.01271	0.0118733	12.364	0.00672211
		716	1.08413	1.11539	8.15594	0.00589045	0.913154	0.893889	7.49573	0.0450192	10.9332	0.00987223
		717	0.881632	0.748146	14.6495	0.00814866	0.87086	0.71202	13.2871	0.00836714	15.8332	0.0105018
		718	1.2392	1.34898	6.34925	0.0086391	1.01033	1.00447	4.64183	0.0976788	8.83049	0.00740392
		719	0.882144	0.779169	11.5714	0.0100077	1.03479	0.998797	7.74842	0.0115217	8.78376	0.00629966
		720	0.890817	0.857381	16.3458	0.0114012	0.939123	0.897746	9.37379	0.0130126	12.8773	0.00646608
		721	1.05726	1.01334	9.79763	0.00801191	0.939927	0.856753	8.74951	0.0171023	12.7364	0.0068074
		722	1.09683	1.10606	8.67254	0.00636962	1.15773	1.19211	6.22684	0.0133159	8.05597	0.0086038
		723	1.00968	1.03353	11.9794	0.00925561	0.996801	1.06742	8.83629	0.011102	12.6423	0.0106489
		724	1.06575	0.98765	8.02429	0.00909123	1.10738	1.11945	6.61112	0.0141261	7.71842	0.0068153
		725	1.02688	1.01864	9.04217	0.00567155	1.0526	1.19902	5.13864	0.0691363	8.32524	0.00987404
		726	0.915255	0.973796	12.6944	0.00979486	0.93585	1.01231	10.2148	0.0142329	12.1739	0.00926275
		727	1.27921	1.27551	5.86368	0.0154393	1.30523	1.35211	5.37975	0.0150634	5.72618	0.0139678
		728	0.896367	0.748362	12.2297	0.00786106	1.26492	1.35311	5.35573	0.0150615	5.957	0.0105438
		729	0.970406	0.890924	10.6719	0.00571153	0.89622	0.907238	5.51385	0.114659	12.1597	0.0101408
		730	1.10384	1.15066	8.05289	0.00575039	1.09009	1.15933	7.66943	0.00753525	8.42545	0.00534244
		731	1.02037	1.06725	9.5703	0.00539014	0.988101	0.967341	7.74244	0.0192028	10.2616	0.00507425
		732	0.893826	0.806875	12.6727	0.00667163	0.899794	0.832493	9.5697	0.0189367	12.3085	0.0068102
		733	0.985558	1.04047	10.6326	0.00606597	1.02219	1.05584	8.5785	0.00809629	10.3881	0.0054103
		734	0.92392	0.7979	11.8144	0.00679571	0.967604	0.868969	9.58278	0.00821409	10.6149	0.00625786
		735	0.994479	1.02486	10.2575	0.00537356	0.960255	0.904566	7.64559	0.0259702	10.3518	0.00604245
		736	0.871261	0.880244	14.8546	0.0105289	0.916824	1.0064	9.66649	0.0234368	13.1837	0.0114117
		737	0.942963	0.898042	11.6245	0.00542164	0.815269	0.732139	5.75176	0.143873	16.0847	0.0113833
		738	1.1419	1.18191	7.78269	0.00671658	1.15202	1.25772	6.65669	0.00986744	7.48699	0.00615878
		739	0.891428	0.841185	15.8765	0.0101133	0.831652	0.739124	4.06583	0.230871	18.2563	0.0112683
		740	0.996768	0.966849	10.8636	0.00553523	1.06757	1.17323	6.38891	0.0268353	11.0882	0.0118914
		741	1.04783	1.19909	10.54	0.00845789	0.990388	0.965663	9.8228	0.00555656	11.6507	0.00677753
		742	0.891575	0.815906	11.4373	0.00954621	0.778661	0.719124	8.52686	0.0856768	16.6719	0.0188004
		743	0.926058	0.930639	11.0551	0.00861251	0.996791	1.10162	5.63521	0.0698617	8.5519	0.0148738
		744	0.997841	1.04997	8.76644	0.0106152	0.884174	0.849169	7.95776	0.0465154	11.3185	0.012612
		745	0.940805	0.892514	11.7014	0.00544745	0.904427	0.80242	6.03897	0.0815577	13.8567	0.00721012
		746	0.955483	0.852793	11.073	0.00621405	0.960878	0.846161	6.40179	0.0485809	10.6481	0.00679966
		747	1.0635	1.10956	8.64538	0.00538609	0.894744	0.88006	7.42891	0.0540569	11.7834	0.0100421
		748	0.987804	1.01155	10.9312	0.00537142	0.90817	0.891242	6.19936	0.0802046	12.0247	0.00770909
		749	1.08694	1.12028	8.3819	0.00550102	1.01965	1.05163	7.52207	0.017133	9.44578	0.00537737
		750	0.980442	0.995888	10.3404	0.0056255	0.946259	0.87322	6.72898	0.0466021	10.182	0.00754047
		751	1.07829	1.07159	8.0232	0.00677444	0.973363	0.986358	7.83484	0.0226211	9.90518	0.00706909
		752	0.898689	0.85915	14.3448	0.007612	0.944741	0.877531	9.78219	0.0093366	13.8244	0.00981041
		753	0.906615	0.802384	12.5023	0.00633617	0.789172	0.727024	7.55664	0.101514	18.3693	0.0150513
		754	0.993954	0.922298	9.89564	0.00592005	1.0678	1.07394	6.4429	0.022438	9.25375	0.0058059
		755	0.937076	0.890434	11.4764	0.005672	0.919423	0.835535	8.3959	0.0256945	12.0467	0.00594803
		756	0.876747	0.83474	14.5199	0.00800498	0.805554	0.740139	9.29279	0.0566825	18.6939	0.0131933
		757	0.93354	0.897709	11.6641	0.00579898	0.924824	0.888365	7.51605	0.0393995	13.0242	0.0063113
		758	0.902992	0.844401	11.9139	0.00728246	0.810788	0.711223	11.3426	0.0287959	15.2671	0.0122547
		759	1.10684	1.12138	7.06092	0.00998552	1.06789	1.09657	6.47158	0.0224057	7.44184	0.0105929
		760	0.846494	0.848001	15.8979	0.0124044	0.748526	0.671888	8.91054	0.0948396	23.6468	0.0204962
		761	1.01651	1.01497	10.2335	0.0051158	1.01825	0.948441	8.727	0.00774856	10.1496	0.00669565
		762	0.812913	0.828465	15.7791	0.0187731	0.765988	0.685789	13.586	0.0317727	19.1999	0.0173123
		763	1.08375	1.09832	8.40073	0.00569348	0.890319	0.816722	7.57487	0.0489099	13.4005	0.00663642
		764	0.947882	0.897224	11.4742	0.00534778	0.956322	0.93567	8.90531	0.0139658	11.3296	0.00532329
		765	1.23921	1.42313	7.61444	0.0107611	1.06037	1.10506	6.25495	0.0285	9.54641	0.00544808
		766	1.18281	1.42418	6.61104	0.0106967	0.914385	0.896824	6.22679	0.0763471	10.4571	0.0118227
		767	0.953029	0.932299	13.248	0.00816274	0.857787	0.819669	6.30123	0.101066	20.5786	0.0197261
		768	1.04121	1.04374	8.71964	0.00588705	0.852755	0.831398	5.30265	0.146969	14.5424	0.0107817
		769	0.984763	0.982627	11.4785	0.00583741	0.98243	0.989439	8.89601	0.0105315	12.1813	0.00738355
		770	1.13938	1.26559	8.2235	0.00612331	0.904416	0.81406	5.23113	0.114204	12.7343	0.00621238
		771	1.10786	1.16575	8.59616	0.00584518	1.05511	1.07612	8.8668	0.00521753	10.2261	0.00721409
		772	1.01457	0.947425	9.84965	0.00609379	0.954174	0.859993	7.83284	0.0241728	12.0653	0.00680277
		773	1.01809	1.08	9.61619	0.00572798	0.943952	0.962928	9.49423	0.0135715	11.021	0.00726344
		774	1.18825	1.23856	7.11635	0.00806142	0.941804	0.783349	5.35023	0.0887798	10.7424	0.00891674
		775	0.900813	0.871229	13.6418	0.00710173	0.853173	0.79557	10.3902	0.025187	14.207	0.00935068
		776	1.17824	1.2799	7.18127	0.00669804	1.12338	1.19217	7.83594	0.00586123	8.27106	0.00590872
		777	0.937981	0.930748	11.957	0.0059943	0.969532	1.01686	9.58325	0.010031	11.0695	0.00635574
		778	0.937466	0.912199	10.9509	0.00672362	0.981277	0.984798	7.54196	0.0242355	9.60167	0.00710629
		779	0.981004	0.997113	9.7653	0.00686867	1.04437	1.04542	7.98232	0.00889263	9.19646	0.00514815
		780	0.953597	0.911872	10.082	0.00735979	0.904997	0.822496	10.0373	0.0139107	10.637	0.0106311
		781	1.00659	1.07479	9.39379	0.00721416	0.934049	1.01376	6.68931	0.0628308	10.3903	0.0139358
		782	1.01769	1.14803	10.2396	0.00745931	0.907557	0.916988	6.15305	0.08432	14.9049	0.00988147
		783	0.893682	0.767351	11.6371	0.00851131	0.940855	0.869936	9.80349	0.00969786	9.8939	0.00926403
		784	1.0431	1.0168	9.65836	0.00591074	1.04849	1.08307	7.46182	0.0129929	9.31172	0.00498615
		785	0.893493	0.847706	12.3115	0.00782925	0.878606	0.770943	11.5041	0.0107227	12.4341	0.00811867
		786	1.10149	1.00559	8.97185	0.0137216	1.13068	1.1142	7.70971	0.00807246	8.61131	0.0103803
		787	1.52212	1.89502	4.30035	0.0151966	1.17328	1.31445	3.46405	0.114328	7.66	0.00645244
		788	0.957682	0.958078	11.3734	0.00556326	1.04039	1.11545	8.3589	0.00839717	8.93539	0.00615358
		789	0.97038	0.798319	9.19682	0.0127425	0.98328	0.881137	6.15613	0.0479059	8.64355	0.0115096
		790	1.04507	1.06978	9.3652	0.00498034	1.13507	1.16012	5.45832	0.0293803	9.0357	0.0112559
		791	1.00642	0.846784	8.93845	0.0117611	1.1566	1.07285	6.53104	0.0150072	6.61408	0.0145927
		792	1.19619	1.38433	7.31206	0.00677897	0.935236	0.881284	6.50731	0.0569383	10.5947	0.00737589
		793	1.03273	0.966089	8.75383	0.00714017	0.922274	0.927404	5.21245	0.113276	10.5137	0.0111873
		794	1.01386	1.01149	10.4849	0.00535889	0.905001	0.918776	7.65713	0.0475334	13.0969	0.0082442
		795	0.88003	0.884332	11.962	0.0130172	0.925146	0.909922	8.24171	0.0289345	10.8013	0.00878437
		796	0.984723	0.991862	12.0136	0.00707637	0.947225	0.847638	10.9654	0.00621406	12.7921	0.008045
		797	1.06633	1.14734	8.95301	0.00528488	0.934751	0.901998	7.55366	0.0356271	10.7373	0.00735903
		798	0.964689	0.881641	10.4344	0.00602296	1.03609	1.03923	6.33112	0.0314457	8.57803	0.00659291
		799	0.94777	0.957954	10.7365	0.00720505	0.902275	0.902815	9.79915	0.0197067	11.65	0.0100138
		800	0.937541	0.852874	12.0238	0.00582955	1.00684	0.95433	6.49048	0.0341929	10.4141	0.00584303
		801	0.971637	0.94576	8.93135	0.0110879	1.00202	0.896178	7.67634	0.017198	8.43545	0.01114
		802	1.06158	1.10833	8.77302	0.00524166	0.997371	0.960584	5.85547	0.0533749	10.3212	0.00513882
		803	1.12398	1.11672	8.02484	0.00755629	1.00324	0.982769	5.00796	0.0825286	11.1472	0.00636133
		804	1.02134	1.00359	8.95651	0.00615806	1.06136	1.09516	4.43894	0.0893632	10.0147	0.00682106
		805	1.0835	1.094	7.51716	0.00860871	0.947849	0.885855	8.2601	0.0208401	11.0936	0.00556081
		806	1.3293	1.41423	5.62219	0.0133922	1.07187	0.99693	5.55473	0.0399383	7.84871	0.00945881
		807	0.831124	0.715117	14.0479	0.0107028	0.882552	0.872204	11.7103	0.0125841	12.7955	0.00967257
		808	1.1313	1.31425	7.98293	0.00666349	0.99818	1.05473	8.39396	0.01344	10.2205	0.00583678
		809	1.07248	1.15706	9.69513	0.00631092	0.798387	0.72556	7.33863	0.100518	20.5192	0.0147639
		810	1.07033	1.10012	8.25137	0.00604288	0.933279	0.895627	7.4864	0.0370443	10.3637	0.00868463
		811	0.924489	0.848737	13.1338	0.00653683	0.952158	0.956386	7.9384	0.0263466	13.2314	0.00811137
		812	1.24508	1.30175	5.41747	0.0160399	1.01237	0.948322	5.50541	0.0583741	8.67155	0.00816994
		813	0.91792	0.920239	11.6718	0.00802527	0.955943	0.966294	9.54921	0.0107568	10.8422	0.0063062
		814	0.83815	0.673634	12.6395	0.0130392	0.833194	0.716138	7.93974	0.0636143	13.1596	0.0125016
		815	1.06612	1.13908	10.7618	0.0101028	1.17992	1.17715	6.00223	0.0147396	8.8006	0.0194745
		816	0.951684	0.950555	12.2658	0.00611981	0.810737	0.767051	5.06915	0.185176	16.7963	0.0136582
		817	0.982805	0.949481	11.6001	0.00622877	0.979425	0.975694	9.80535	0.0064743	11.4104	0.00553598
		818	0.838328	0.733309	12.5293	0.0139988	0.843989	0.709065	6.52055	0.0938142	13.4855	0.00986126
		819	1.09388	1.07874	8.01582	0.00684987	0.839973	0.776196	6.36086	0.106732	13.2935	0.0127633
		820	0.908039	0.808031	11.7528	0.00688743	0.900077	0.812912	8.92241	0.0245791	11.8745	0.00727504
		821	0.810712	0.697344	13.3502	0.0166947	0.839067	0.806034	10.0885	0.0346933	14.3143	0.0123599
		822	0.84857	0.762461	12.4314	0.0129371	0.928674	0.918486	8.40655	0.0260177	10.7352	0.00871672
		823	0.944825	0.919433	11.6702	0.00551238	0.944545	0.902194	10.4846	0.00695342	12.2242	0.00570577
		824	1.10359	1.20957	7.65648	0.00722747	0.807411	0.832269	6.62507	0.128533	16.0026	0.0205514
		825	0.811399	0.714641	15.2606	0.0122731	0.903255	1.02397	4.27481	0.191908	10.9512	0.0212701
		826	1.08978	1.17148	8.94238	0.0055087	1.10342	1.20401	7.21675	0.00980449	8.831	0.00582067
		827	1.17123	1.28486	7.28709	0.00643308	0.913646	0.799759	6.56568	0.061284	11.5798	0.00698502
		828	1.01017	1.0514	7.81201	0.0160535	0.919368	0.81069	5.19249	0.107335	9.30734	0.0161134
		829	1.11505	1.2111	8.27542	0.00553795	1.02644	0.991006	6.94398	0.0219122	10.1664	0.0060694
		830	1.06354	1.14339	9.03817	0.00526631	0.92767	0.887452	6.87889	0.0513705	11.8307	0.00590649
		831	1.07947	1.17993	7.95135	0.00749463	0.988834	0.998311	6.91357	0.0328449	9.49745	0.00689386
		832	0.911038	0.846387	12.7154	0.00603885	0.834616	0.766991	8.49309	0.0558006	15.6464	0.0100536
		833	0.962019	0.984734	11.6949	0.0060001	0.931367	0.945883	10.0927	0.0121198	12.952	0.00717932
		834	1.22631	1.28625	6.58331	0.00932709	1.14429	1.18818	5.52645	0.0263555	7.54836	0.00669924
		835	1.16175	1.207	7.53541	0.00727049	1.19189	1.25632	5.82553	0.0148456	7.47918	0.0085107
		836	1.11933	1.20031	8.29842	0.00568262	1.11489	1.23502	5.50014	0.0357113	9.00378	0.00685039
		837	1.15246	1.26876	7.21851	0.00678278	0.940458	0.952576	6.78914	0.0519768	10.3352	0.00941913
		838	0.940813	0.816654	11.9481	0.00710271	0.945992	0.848854	7.78287	0.0267893	12.7263	0.00767496
		839	1.16652	1.29104	7.41402	0.00625677	0.979089	0.924636	4.7476	0.103324	9.90993	0.00598827
		840	0.841819	0.783537	15.8233	0.00979123	0.844995	0.822497	6.9633	0.0891177	16.7206	0.0115794
		841	1.032	1.00863	9.61305	0.00534474	1.00682	0.99364	8.35608	0.0104037	10.4592	0.00517046
		842	0.957491	1.05251	11.5065	0.00887852	0.860862	0.832259	6.06718	0.1086	15.9524	0.0100246
		843	0.938978	0.926472	10.9029	0.00699813	1.01994	1.05285	9.35386	0.005542	9.52563	0.00526018
		844	1.00295	0.841706	10.5452	0.0122852	1.02223	0.907977	8.65802	0.00949739	10.3758	0.0101063
		845	0.93835	1.0006	10.3187	0.0123628	0.949231	1.00699	8.9089	0.0192185	10.2197	0.010738
		846	0.893687	0.805497	13.0268	0.0064897	0.855468	0.774295	9.38029	0.03337	14.3018	0.00833727
		847	1.01108	1.05803	9.46245	0.00607214	0.847831	0.86133	7.51695	0.0770658	14.1277	0.0142585
		848	0.895495	0.800204	13.0997	0.00644145	0.805014	0.638465	9.49857	0.0475586	15.9981	0.0111627
		849	0.880052	0.754991	11.7486	0.00965318	0.911827	0.89453	7.71442	0.0415571	11.0697	0.00965125
		850	1.32294	1.44213	6.15879	0.0127819	1.22664	1.2938	5.71031	0.0135866	7.34919	0.0113197
		851	1.0329	1.00412	9.87835	0.00576794	1.07373	1.08055	7.62444	0.00866587	9.44102	0.00661144
		852	1.10597	1.30513	9.34792	0.00840832	0.95514	0.997977	7.83882	0.0291861	12.0477	0.00687908
		853	1.22482	1.31749	6.43027	0.00862002	0.993132	0.943971	7.19315	0.0249895	9.80151	0.005627
		854	0.961501	1.02165	10.4702	0.00838137	0.947508	0.985562	8.53817	0.0221357	11.0068	0.00768663
		855	1.08639	1.06002	7.57593	0.00862532	1.08251	1.02571	6.58142	0.0180938	7.33824	0.0109365
		856	1.05233	1.08485	9.79217	0.00561306	1.07811	1.11981	8.03885	0.006422	8.80968	0.00523142
		857	1.33102	1.47248	5.49357	0.0116227	1.14809	1.16384	5.29585	0.0307303	6.45002	0.0120592
		858	0.904362	0.862914	10.7788	0.01111	0.903405	0.939296	5.9345	0.0966437	11.3676	0.0127288
		859	1.04317	1.07536	10.0395	0.00565627	1.0779	1.11725	8.31212	0.00566014	9.21767	0.00572068
		860	1.20774	1.29635	7.65972	0.0100018	1.0364	1.01888	5.63758	0.0479879	10.9674	0.009111
		861	1.07724	1.05271	9.00721	0.00682822	0.873285	0.734267	6.33743	0.0847055	13.3292	0.00769353
		862	1.12528	1.23251	7.97708	0.00569668	1.02367	1.09458	6.45274	0.0352809	9.60113	0.00570509
		863	0.8692	0.70734	13.0838	0.00870921	0.978203	0.875419	7.51545	0.0231998	9.70898	0.00740783
		864	1.17051	1.30331	7.95045	0.00699972	1.37026	1.45789	4.88819	0.0170064	6.12721	0.0206039
		865	0.983125	1.04189	10.2169	0.00683871	0.804633	0.712362	7.00878	0.10423	14.1055	0.0164886
		866	0.971403	0.924506	10.0691	0.00600285	0.952626	0.951351	9.48147	0.0112553	10.7653	0.00638875
		867	1.07306	1.12574	7.46398	0.0101801	0.893455	0.893537	4.98016	0.140548	10.6693	0.0158303
		868	0.864615	0.811958	13.3813	0.00918708	0.999802	0.987621	8.05463	0.0138944	9.92656	0.00509903
		869	1.12185	1.23481	8.30456	0.00570149	1.02151	1.01337	7.29239	0.0184864	10.6278	0.0061559
		870	0.988974	1.04252	10.57	0.00591697	0.942698	0.938856	8.64099	0.0199604	12.437	0.00620626
		871	1.02071	1.01804	9.91116	0.0049773	0.964827	1.00465	7.61207	0.0295373	11.7504	0.006419
		872	0.858404	0.750688	13.9001	0.00798202	0.833779	0.733531	10.2568	0.0303845	15.2618	0.00930546
		873	1.10451	1.2595	8.2621	0.0064194	0.962169	0.911361	4.67221	0.115458	9.60541	0.00825623
		874	1.00661	1.02489	10.3547	0.00502883	0.982812	1.01766	9.51386	0.00812536	10.9562	0.00561349
		875	0.950716	0.924938	11.1581	0.00553449	0.973069	0.987449	8.87909	0.0123664	10.1605	0.00642652
		876	1.16068	1.22863	6.83313	0.00817652	1.07593	1.11415	4.65228	0.0736497	7.31804	0.0108433
		877	0.899908	0.796835	12.9563	0.00641624	0.941821	0.927616	8.1152	0.0258796	11.9749	0.00575566
		878	0.963111	0.907712	10.9283	0.00528426	1.06164	1.04244	6.57743	0.0210906	9.23631	0.00608388
		879	1.01969	0.992609	10.0996	0.00541668	0.939226	0.84465	9.31489	0.012681	10.8899	0.00646814
		880	0.988432	1.0078	10.421	0.00528008	0.909319	0.907676	7.72826	0.0433348	13.114	0.00739545
		881	0.977919	0.969139	8.93025	0.0105524	1.04319	1.08163	7.54382	0.01307	8.67608	0.00608493
		882	0.926364	0.852491	11.808	0.00580227	0.964922	0.910328	7.86548	0.0218906	9.4559	0.00861695
		883	0.815605	0.702686	18.1092	0.0108326	0.940254	0.992784	8.24929	0.0286307	12.9152	0.00829951
		884	0.988419	0.969297	10.237	0.00508605	0.824376	0.720717	8.96194	0.0500727	15.6476	0.00993565
		885	0.941672	0.803192	9.0732	0.0145549	1.09254	1.05828	4.5896	0.0680932	7.10501	0.0113546
		886	1.05168	1.02987	9.35805	0.00581654	0.97958	0.880879	9.14018	0.0091129	10.459	0.00643465
		887	1.35899	1.6149	5.3696	0.0105908	1.10702	1.16085	5.6573	0.0311086	9.2181	0.00770591
		888	1.15867	1.38852	8.26807	0.00788111	0.870402	0.789984	5.39458	0.126097	11.9727	0.010833
		889	0.93324	0.88186	9.57305	0.0124588	0.886769	0.832236	5.95559	0.0962098	12.7777	0.00757105
		890	1.07575	1.09898	8.83905	0.00537328	0.96329	1.01818	4.39984	0.139449	9.5867	0.011334
		891	0.974825	0.930107	10.8387	0.00515044	1.03321	1.04293	8.78707	0.00607	9.23389	0.00513885
		892	1.0175	0.957287	9.13814	0.00641436	0.840386	0.816581	7.45403	0.0785717	14.0185	0.013223
		893	1.2198	1.31782	7.07358	0.00837833	1.24971	1.37451	5.89529	0.0103026	7.14288	0.010463
		894	1.12099	1.26354	8.62464	0.00627066	0.898859	0.902588	8.97685	0.0289945	12.8683	0.00841678
		895	0.912569	0.802895	9.05385	0.0197117	0.784327	0.621455	6.58149	0.124855	12.2073	0.0287278
		896	1.0811	1.18705	8.32017	0.0061758	1.10924	1.1796	6.72012	0.0131602	7.86506	0.00594131
		897	1.05705	1.20439	8.51337	0.00855977	0.975022	1.02364	9.57465	0.00935467	11.3519	0.00623602
		898	1.47955	1.82949	5.14035	0.0133752	0.984961	1.0052	5.45492	0.0745957	11.2577	0.00561348
		899	0.924438	0.93317	12.58	0.00697465	1.03863	1.18272	5.87461	0.0496834	10.2266	0.00749028
		900	1.04774	1.12966	8.04207	0.00965276	0.897584	0.867604	7.26292	0.0553149	13.9633	0.00738474
		901	1.04117	1.01422	8.80613	0.00596461	1.01812	0.992332	7.78571	0.0133613	9.37248	0.00543131
		902	0.990502	1.04465	10.8652	0.00588272	1.01769	1.07662	7.77227	0.0157537	9.93507	0.0053967
		903	1.17702	1.29064	8.00741	0.00794081	1.15691	1.23856	6.06807	0.0154092	9.11232	0.012994
		904	1.12163	1.2265	7.77925	0.00600239	0.946598	0.954115	7.37725	0.037161	10.0548	0.00953838
		905	0.919094	0.797966	13.6549	0.00841039	0.957083	0.870828	11.1019	0.0057675	13.2128	0.00994719
		906	1.03479	1.15086	9.16526	0.00718987	0.897443	0.928747	8.71295	0.0349051	12.5682	0.010337
		907	1.09313	1.10245	7.52141	0.00802446	0.963334	0.941663	6.83151	0.0408093	9.91035	0.00728338
		908	1.18601	1.22735	6.51567	0.00952808	1.06822	1.04564	6.68315	0.0184423	7.83704	0.00812112
		909	1.42617	1.71952	5.98734	0.0168896	1.10432	1.23813	5.71592	0.0336003	9.3388	0.00733164
		910	1.05718	1.19411	9.14097	0.00662827	0.909899	0.861117	8.65623	0.0263822	12.772	0.00621859
		911	1.02342	1.10679	8.36885	0.0107312	0.820932	0.739783	5.30988	0.161026	15.6046	0.0110913
		912	0.950237	0.923485	11.3415	0.00542705	0.841727	0.767514	9.80187	0.0338179	13.7604	0.0108968
		913	0.974545	1.03989	9.51619	0.0104498	0.937969	0.917797	8.84532	0.0183144	10.7464	0.00729167
		914	1.19891	1.30279	7.92025	0.00997364	1.20371	1.23682	6.70758	0.00936239	8.05041	0.0148076
		915	0.938705	0.878411	10.3231	0.00784208	0.928665	0.93144	7.34738	0.0436634	11.0401	0.00826091
		916	0.882685	0.773127	13.5211	0.00687045	0.969259	0.899067	8.86674	0.0113873	11.3225	0.00577376
		917	0.864655	0.808505	14.1708	0.00831411	0.871443	0.805059	13.3105	0.00809075	13.9823	0.00761635
		918	1.1541	1.15495	7.30377	0.0084033	1.12027	1.0806	6.39896	0.0158724	7.95447	0.00872884
		919	1.13254	1.17976	8.15537	0.00655521	1.07381	1.07746	7.34715	0.0106096	8.9238	0.00570617
		920	0.796328	0.681102	14.8398	0.015246	0.930236	0.845212	6.91578	0.0474901	10.4231	0.00826481
		921	1.15168	1.39289	7.47987	0.00854872	1.01661	1.04183	5.66068	0.0556776	9.2002	0.00597711
		922	0.976203	1.03614	11.4023	0.00656667	0.960731	0.936811	8.31563	0.018429	12.6741	0.00720961
		923	1.03765	1.11199	9.71403	0.00537751	0.962985	0.954829	7.42373	0.0304341	10.0311	0.00717244
		924	1.21048	1.28591	7.04422	0.00837907	1.12862	1.15645	6.61872	0.0118829	8.42602	0.0074858
		925	0.979391	0.930163	11.1793	0.00556022	1.0353	1.08751	7.98792	0.0107373	10.0188	0.00533584
		926	0.935166	0.953994	13.0348	0.00738402	0.887035	0.916023	9.81019	0.0259759	13.9719	0.0102722
		927	0.899294	0.807919	13.0637	0.00633563	0.907602	0.825957	10.6058	0.0103938	12.9104	0.00613095
		928	1.10214	1.05238	8.42937	0.00868997	1.08794	1.03934	6.83059	0.0144675	8.36896	0.0076976
		929	1.02755	1.13793	9.75465	0.00651151	0.966813	1.00279	7.41665	0.0318424	10.6645	0.0065469
		930	1.22049	1.40578	6.71575	0.00728438	0.869813	0.807975	4.20598	0.197073	11.2146	0.0148757
		931	0.881612	0.817498	10.5103	0.0162795	0.774874	0.692972	7.2189	0.117987	12.662	0.0338228
		932	1.06445	1.07849	8.82728	0.0052901	0.893855	0.78937	7.78585	0.042232	12.9844	0.00656435
		933	1.05312	1.19183	9.71645	0.00672385	1.0028	1.06727	6.57226	0.0386263	9.11385	0.00854816
		934	1.03586	1.11915	8.13964	0.0105658	1.02873	1.11508	7.23816	0.0211758	8.57588	0.00892236
		935	1.20949	1.36114	6.33955	0.00890674	1.02965	1.04959	6.65997	0.0272204	9.22677	0.00525754
		936	0.898772	0.816869	11.8605	0.00745874	0.861553	0.746117	8.73609	0.0380896	13.0907	0.00864092
		937	1.61149	2.11188	4.66521	0.0171458	0.865608	0.835598	4.94792	0.156229	12.5719	0.011795
		938	1.0873	1.17595	7.98461	0.00658678	0.97115	0.969672	7.09557	0.0340964	10.1542	0.00624534
		939	1.05372	1.09478	9.80415	0.00564933	1.00364	1.07401	7.30616	0.0253606	10.9593	0.00629665
		940	1.03606	0.932496	9.56361	0.00876014	1.08469	1.06437	6.98615	0.0128169	8.91016	0.00699634
		941	0.967603	0.955273	10.6872	0.0053981	0.927707	1.00948	8.99989	0.0258484	12.1069	0.0103641
		942	1.08916	1.20038	8.97419	0.00569017	1.03472	1.0246	7.45198	0.0143689	10.8535	0.00818746
		943	0.941996	0.916875	11.7025	0.00559043	0.882641	0.811832	11.4882	0.0108474	14.4307	0.0072716
		944	1.06835	1.00641	9.32552	0.00857342	1.15532	1.13713	7.54354	0.00940832	7.96577	0.010552
		945	0.897641	0.84941	12.6436	0.00695803	0.83501	0.748032	12.6359	0.0149474	14.4811	0.0102284
		946	1.17906	1.31326	8.28254	0.00910774	1.17829	1.33206	7.00324	0.00701486	8.0481	0.0076991
		947	1.12353	1.10683	8.34836	0.00859746	1.08246	1.14131	7.27846	0.0107499	9.02162	0.0054246
		948	1.0528	1.02352	8.90526	0.00588642	0.981079	0.924925	8.46491	0.0127044	10.1771	0.00551457
		949	0.980855	1.01903	9.88632	0.00713923	0.958515	0.975829	9.23407	0.0125406	10.5629	0.00682106
		950	0.963408	0.934144	11.0172	0.00518655	1.01955	0.978233	7.24925	0.0189156	10.0499	0.00567562
		951	0.906218	0.858013	11.1968	0.00898054	0.852912	0.797911	8.24293	0.0529984	12.0091	0.0150951
		952	0.772126	0.696702	18.9303	0.0166767	0.830494	0.80811	8.73005	0.0577141	18.6016	0.0141079
		953	1.12507	1.28444	7.51156	0.0076203	1.00275	1.0617	5.79839	0.0585323	9.85171	0.00612397
		954	1.07992	1.1307	8.18304	0.00592384	1.00034	0.89133	7.40512	0.0205931	9.30569	0.00799317
		955	0.896294	0.795281	12.4684	0.00671804	0.998856	1.03659	6.62698	0.0370784	10.7784	0.00547148
		956	0.872937	0.813729	14.7796	0.00785519	0.961957	0.865699	7.40103	0.0285363	12.5744	0.00885472
		957	0.911975	0.975307	12.3664	0.0107254	0.905308	0.95568	10.8048	0.0157607	12.4058	0.0107063
		958	1.02725	1.00955	9.03519	0.00572467	0.972012	0.959869	4.52712	0.121376	8.80489	0.0122427
		959	0.896975	0.79943	12.3274	0.0068098	0.914727	0.873608	6.3612	0.0703397	13.2225	0.00641763
		960	0.981588	0.883693	10.0665	0.00659905	0.967608	0.865964	9.4726	0.00869544	10.4312	0.00646873
		961	0.999402	0.998575	10.8215	0.00531389	0.991671	0.944715	9.13533	0.00752088	10.8608	0.00560657
		962	0.930528	0.868161	12.1046	0.00562085	0.984386	0.934285	10.2641	0.00530878	11.1805	0.00580672
		963	0.97892	1.00658	10.8316	0.00555441	0.944399	0.907587	9.24669	0.0130892	11.8913	0.0054675
		964	0.714796	0.592242	20.7566	0.0249454	0.787318	0.76136	12.6487	0.0342112	16.5463	0.0197233
		965	1.06733	1.18128	8.79236	0.00600735	0.837782	0.837054	7.93582	0.0713828	14.6501	0.0141948
		966	0.937926	0.966925	13.6507	0.00880546	0.850763	0.749837	8.84366	0.0411637	17.9515	0.0116309
		967	0.999912	0.934848	9.59426	0.00605916	1.07648	1.03208	4.21161	0.0922383	9.45237	0.00891369
		968	1.07725	1.0661	8.93215	0.00625621	0.959103	0.832908	7.78276	0.0238189	10.441	0.00746032
		969	0.964941	0.877435	11.2575	0.00602332	1.00211	0.954457	7.94247	0.0141144	10.3016	0.00542096
		970	0.866114	0.663758	12.388	0.0118482	1.03356	0.931578	8.17952	0.0103824	9.56608	0.00848105
		971	0.947662	0.89332	11.2432	0.00543673	0.903934	0.832893	10.232	0.0131607	12.78	0.0062172
		972	1.05029	1.05976	9.51858	0.00532496	1.02633	1.04058	6.78082	0.0256846	10.7024	0.00639576
		973	1.26141	1.41383	6.3548	0.00835963	0.956434	0.938307	5.43135	0.0851849	11.2127	0.00537643
		974	0.94936	0.905622	11.2669	0.00538228	0.915337	0.882557	10.7827	0.00964378	11.9945	0.00665523
		975	1.00734	0.999572	9.66298	0.00520903	0.865924	0.865242	4.79532	0.16796	12.2914	0.014371
		976	0.984612	0.999526	10.9592	0.00528372	0.960405	0.909225	8.3834	0.0170732	11.4363	0.00533033
		977	0.903295	0.864216	13.49	0.00676241	0.920007	0.868932	9.84328	0.0130964	12.8911	0.00606549
		978	1.16072	1.28924	7.03921	0.00724941	0.985567	1.01923	7.67171	0.0227587	9.06318	0.00992322
		979	0.964716	0.947971	11.9296	0.00583723	0.986627	0.974912	8.60387	0.0114418	11.9158	0.00705003
		980	0.940324	0.904414	10.8925	0.00641413	0.93474	0.911495	8.66319	0.020791	11.7097	0.00590589
		981	1.05058	1.13075	8.53719	0.00680948	0.993239	1.05564	8.13223	0.0170639	9.76277	0.0071509
		982	0.886312	0.841632	13.3865	0.00736848	0.870294	0.885839	9.16263	0.0376927	13.9383	0.0112382
		983	1.04104	1.08886	8.58735	0.0066644	0.93809	0.912597	8.70943	0.0194069	10.1425	0.0092731
		984	1.02991	1.07123	9.16496	0.00556442	0.897691	0.88278	7.87071	0.0442296	12.1442	0.00874699
		985	1.12488	1.21421	7.20591	0.00792348	1.01401	1.00038	6.99253	0.0241881	8.60996	0.00807096
		986	1.38164	1.6165	5.33907	0.0111288	1.08008	1.15895	4.85256	0.0657446	7.61301	0.00886557
		987	0.94392	0.845968	8.41855	0.019448	0.967663	0.837379	6.24547	0.0502643	8.82289	0.0127905
		988	0.90957	0.798297	10.3747	0.0110231	0.872426	0.821247	7.54904	0.0583455	10.897	0.0165624
		989	1.0831	1.19843	8.95045	0.0056615	1.08747	1.12583	5.96644	0.0280867	9.10005	0.00603106
		990	1.03144	1.05271	9.48152	0.00496358	1.01841	1.06404	6.67298	0.030942	10.0838	0.00517047
		991	0.878534	0.867864	14.8299	0.00918467	0.81009	0.730229	7.67175	0.0843763	19.0982	0.0126802
		992	0.973116	0.872988	11.7628	0.00791497	1.00005	1.05082	7.00431	0.0301498	11.4573	0.00679664
		993	0.992339	0.989326	9.58053	0.00615309	0.925938	0.915792	4.93423	0.123464	10.0592	0.0121668
		994	1.05404	1.0941	9.19685	0.00501302	0.936702	0.972583	7.55853	0.0392077	11.7332	0.00754557
		995	1.18463	1.28999	6.96652	0.00702077	1.02334	1.02549	7.2241	0.0192617	9.514	0.00502928
		996	1.09284	1.20798	8.13997	0.00627088	0.858597	0.837119	8.10565	0.0557735	12.8182	0.0128491
		997	1.60428	2.13418	4.27997	0.0149327	0.837922	0.793405	3.18907	0.314893	15.9767	0.0106917
		998	0.894107	0.827356	11.8647	0.00816504	1.14623	1.23598	4.30597	0.0686917	7.30916	0.00660876
		999	1.01669	1.02475	9.91285	0.00491218	0.864377	0.812297	8.31953	0.0469942	13.7312	0.0087964
