# Supplementary material for: Calculation of statistic estimates of kinetic parameters from substrate uncompetitive inhibition equation using the median method
Source: Data Brief. 2017 Mar 11;11:567–71. doi: 10.1016/j.dib.2017.03.013 (PMC5357693; doi:10.1016/j.dib.2017.03.013)
Supplement: Supplementary file 4 — Supplementary material [file mmc4.zip]

Archive with 1 entries (1 files):
- mmc4.rar
